# Supplementary material for: A Genome-Wide Search for Greek and Jewish Admixture in the Kashmiri Population
Source: PLoS One. 2016 Aug 4;11(8):e0160614. doi: 10.1371/journal.pone.0160614 (PMC4973929; doi:10.1371/journal.pone.0160614)
Supplement: S1 Dataset — (TXT) [file pone.0160614.s002.txt]

Source1	Source2	Target	f_3	std.err	Z	SNPs
Jewish_Ashkenazi	Slovenian	Kashmiri	0.018368	0.000415	44.235	93599
Jewish_Ashkenazi	Kyrgyzstani	Kashmiri	0.000263	0.000358	0.735	93563
Jewish_Ashkenazi	Kurdish	Kashmiri	0.014260	0.000372	38.373	93579
Jewish_Ashkenazi	Buryat	Kashmiri	-0.003819	0.000424	-9.003	93209
Jewish_Ashkenazi	Jewish_Iranian	Kashmiri	0.016149	0.000455	35.461	92963
Jewish_Ashkenazi	Jewish_Italian	Kashmiri	0.020731	0.000445	46.548	93418
Jewish_Ashkenazi	Jewish_S-Turkey	Kashmiri	0.020926	0.000434	48.198	93497
Jewish_Ashkenazi	McLeod_Ganj_Tibetan	Kashmiri	-0.007001	0.000468	-14.968	93104
Jewish_Ashkenazi	European	Kashmiri	0.018606	0.000410	45.422	93664
Jewish_Ashkenazi	Han_Chinese	Kashmiri	-0.006954	0.000463	-15.019	93481
Jewish_Ashkenazi	Japanese	Kashmiri	-0.006853	0.000463	-14.812	93312
Jewish_Ashkenazi	Italy	Kashmiri	0.020068	0.000405	49.570	93666
Jewish_Ashkenazi	Gujarati	Kashmiri	-0.003213	0.000245	-13.103	93665
Jewish_Ashkenazi	Jewish_Iraqi	Kashmiri	0.017796	0.000428	41.572	93486
Jewish_Ashkenazi	Jewish_Syrian	Kashmiri	0.019275	0.000427	45.136	93554
Jewish_Ashkenazi	Jewish_S-Greek	Kashmiri	0.020464	0.000406	50.363	93653
Jewish_Ashkenazi	Jewish_Djerbian	Kashmiri	0.020966	0.000545	38.494	92328
Jewish_Ashkenazi	Jewish_Morocco	Kashmiri	0.019979	0.000418	47.745	93619
Jewish_Ashkenazi	Jewish_Libya	Kashmiri	0.019750	0.000430	45.913	93398
Jewish_Ashkenazi	Jewish_Tunisia	Kashmiri	0.020207	0.000420	48.132	93570
Jewish_Ashkenazi	Jewish_Algeria	Kashmiri	0.019788	0.000426	46.472	93596
Jewish_Ashkenazi	Jewish_Indian_Cochin	Kashmiri	0.000940	0.000328	2.863	93327
Jewish_Ashkenazi	Jewish_Yemen	Kashmiri	0.019628	0.000429	45.781	93578
Jewish_Ashkenazi	Jewish_Georgian	Kashmiri	0.017156	0.000428	40.056	93376
Jewish_Ashkenazi	Jewish_Indian_random	Kashmiri	0.003366	0.000318	10.586	93460
Jewish_Ashkenazi	Qinghai_Mongolian	Kashmiri	-0.003851	0.000412	-9.339	93533
Jewish_Ashkenazi	Tibetan_Qinghai	Kashmiri	-0.006450	0.000449	-14.368	93542
Jewish_Ashkenazi	Kashmiri_Tibetan	Kashmiri	-0.005184	0.000421	-12.326	92931
Jewish_Ashkenazi	Denmark	Kashmiri	0.018365	0.000404	45.481	93665
Jewish_Ashkenazi	Netherlands	Kashmiri	0.018519	0.000400	46.333	93666
Jewish_Ashkenazi	Serbia	Kashmiri	0.019118	0.000413	46.344	93666
Jewish_Ashkenazi	Hungary	Kashmiri	0.018534	0.000416	44.526	93548
Jewish_Ashkenazi	Ireland	Kashmiri	0.018455	0.000411	44.884	93654
Jewish_Ashkenazi	Portugal	Kashmiri	0.019793	0.000434	45.582	93529
Jewish_Ashkenazi	Romania	Kashmiri	0.018580	0.000441	42.088	93416
Jewish_Ashkenazi	Spain	Kashmiri	0.020173	0.000413	48.868	93666
Jewish_Ashkenazi	Switzerland	Kashmiri	0.019436	0.000407	47.746	93666
Jewish_Ashkenazi	UK	Kashmiri	0.018323	0.000402	45.608	93666
Jewish_Ashkenazi	Germany	Kashmiri	0.018532	0.000400	46.361	93666
Jewish_Ashkenazi	Austria	Kashmiri	0.019145	0.000410	46.723	93664
Jewish_Ashkenazi	Finland	Kashmiri	0.015529	0.000398	38.980	93653
Jewish_Ashkenazi	France	Kashmiri	0.019607	0.000418	46.913	93665
Jewish_Ashkenazi	Northern_Greece	Kashmiri	0.019476	0.000419	46.503	93657
Jewish_Ashkenazi	Norway	Kashmiri	0.018033	0.000405	44.532	93663
Jewish_Ashkenazi	Poland	Kashmiri	0.017807	0.000412	43.217	93658
Jewish_Ashkenazi	Sweden	Kashmiri	0.017601	0.000414	42.471	93664
Jewish_Ashkenazi	Czech_Republic	Kashmiri	0.018487	0.000406	45.533	93662
Jewish_Ashkenazi	Adygei	Kashmiri	0.013928	0.000466	29.912	89378
Jewish_Ashkenazi	Balochi	Kashmiri	0.006133	0.000410	14.954	89323
Jewish_Ashkenazi	Basque	Kashmiri	0.020995	0.000528	39.755	89404
Jewish_Ashkenazi	Bedouin	Kashmiri	0.019775	0.000512	38.596	89393
Jewish_Ashkenazi	Brahui	Kashmiri	0.006294	0.000427	14.735	89368
Jewish_Ashkenazi	Burusho	Kashmiri	0.000937	0.000390	2.402	89333
Jewish_Ashkenazi	Cambodian	Kashmiri	-0.006227	0.000508	-12.257	89424
Jewish_Ashkenazi	Dai	Kashmiri	-0.007050	0.000565	-12.481	89163
Jewish_Ashkenazi	Daur	Kashmiri	-0.005979	0.000540	-11.065	89366
Jewish_Ashkenazi	Druze	Kashmiri	0.018925	0.000510	37.120	89350
Jewish_Ashkenazi	Hazara	Kashmiri	0.001545	0.000430	3.593	89504
Jewish_Ashkenazi	Hezhen	Kashmiri	-0.006936	0.000537	-12.916	89225
Jewish_Ashkenazi	Kalash	Kashmiri	0.003297	0.000470	7.014	88974
Jewish_Ashkenazi	Lahu	Kashmiri	-0.007326	0.000606	-12.088	88968
Jewish_Ashkenazi	Miaozu	Kashmiri	-0.007180	0.000538	-13.344	89344
Jewish_Ashkenazi	Mongolia	Kashmiri	-0.005405	0.000490	-11.027	89362
Jewish_Ashkenazi	Naxi	Kashmiri	-0.007560	0.000557	-13.567	89364
Jewish_Ashkenazi	Orcadian	Kashmiri	0.018428	0.000527	34.956	89188
Jewish_Ashkenazi	Oroqen	Kashmiri	-0.006336	0.000553	-11.466	89220
Jewish_Ashkenazi	Palestinian	Kashmiri	0.018261	0.000475	38.450	89459
Jewish_Ashkenazi	Pathan	Kashmiri	0.003902	0.000415	9.394	89271
Jewish_Ashkenazi	Russian	Kashmiri	0.014670	0.000463	31.709	89398
Jewish_Ashkenazi	Sardinian	Kashmiri	0.023632	0.000533	44.368	89416
Jewish_Ashkenazi	She	Kashmiri	-0.006426	0.000570	-11.283	89034
Jewish_Ashkenazi	Sindhi	Kashmiri	0.002377	0.000416	5.714	89400
Jewish_Ashkenazi	Tu	Kashmiri	-0.005756	0.000506	-11.368	89372
Jewish_Ashkenazi	Tujia	Kashmiri	-0.007366	0.000543	-13.565	89377
Jewish_Ashkenazi	Uygur	Kashmiri	0.001668	0.000426	3.910	89445
Jewish_Ashkenazi	Xibo	Kashmiri	-0.005481	0.000510	-10.742	89398
Jewish_Ashkenazi	Yizu	Kashmiri	-0.006703	0.000533	-12.582	89342
Jewish_Ashkenazi	Adi_Dravider	Kashmiri	-0.007845	0.000385	-20.387	92510
Jewish_Ashkenazi	Bhil	Kashmiri	-0.005634	0.000300	-18.780	93480
Jewish_Ashkenazi	Bhumij	Kashmiri	-0.008858	0.000435	-20.364	92617
Jewish_Ashkenazi	Birhor	Kashmiri	-0.009381	0.000480	-19.546	92340
Jewish_Ashkenazi	Brahmin	Kashmiri	-0.000329	0.000341	-0.965	93081
Jewish_Ashkenazi	Changpa	Kashmiri	-0.006327	0.000508	-12.451	92660
Jewish_Ashkenazi	Gond	Kashmiri	-0.008178	0.000334	-24.500	93376
Jewish_Ashkenazi	Ho	Kashmiri	-0.009364	0.000427	-21.931	92657
Jewish_Ashkenazi	Irula	Kashmiri	-0.007465	0.000413	-18.087	92519
Jewish_Ashkenazi	Jains	Kashmiri	-0.003139	0.000408	-7.698	92601
Jewish_Ashkenazi	Jewish_Indian	Kashmiri	-0.000310	0.000386	-0.804	92603
Jewish_Ashkenazi	Kallar	Kashmiri	-0.005766	0.000401	-14.390	92585
Jewish_Ashkenazi	Kattunayakan	Kashmiri	-0.007841	0.000427	-18.369	92516
Jewish_Ashkenazi	Korku	Kashmiri	-0.009246	0.000459	-20.144	92235
Jewish_Ashkenazi	Kshatriya	Kashmiri	-0.001092	0.000294	-3.720	93425
Jewish_Ashkenazi	Kuruchiyan	Kashmiri	-0.005305	0.000391	-13.567	92558
Jewish_Ashkenazi	Gounder	Kashmiri	-0.004523	0.000374	-12.084	92581
Jewish_Ashkenazi	Madiga	Kashmiri	-0.007263	0.000329	-22.106	93317
Jewish_Ashkenazi	Malai_Kuravar	Kashmiri	-0.005698	0.000435	-13.086	92415
Jewish_Ashkenazi	Mala	Kashmiri	-0.007332	0.000312	-23.472	93288
Jewish_Ashkenazi	Mali	Kashmiri	-0.003547	0.000419	-8.470	92557
Jewish_Ashkenazi	Minicoy	Kashmiri	-0.004795	0.000385	-12.450	92644
Jewish_Ashkenazi	Munda	Kashmiri	-0.009219	0.000414	-22.263	92654
Jewish_Ashkenazi	Narikuravar	Kashmiri	-0.005090	0.000520	-9.787	92015
Jewish_Ashkenazi	Palliyar	Kashmiri	-0.008342	0.000429	-19.464	92579
Jewish_Ashkenazi	Kashmiri_Pandit	Kashmiri	0.000204	0.000295	0.690	93437
Jewish_Ashkenazi	Paniyas	Kashmiri	-0.009088	0.000579	-15.697	91817
Jewish_Ashkenazi	Sherpa	Kashmiri	-0.005472	0.000544	-10.060	91979
Jewish_Ashkenazi	Subba	Kashmiri	-0.007597	0.000531	-14.302	92501
Jewish_Ashkenazi	Tibet-refugees	Kashmiri	-0.006361	0.000523	-12.174	92591
Jewish_Ashkenazi	Vedda	Kashmiri	-0.005654	0.000550	-10.282	91870
Jewish_Ashkenazi	Vysya	Kashmiri	-0.006513	0.000339	-19.196	93232
Jewish_Ashkenazi	Tharu	Kashmiri	-0.004793	0.000334	-14.347	93165
Jewish_Ashkenazi	Meghawal	Kashmiri	-0.001895	0.000391	-4.849	92602
Jewish_Ashkenazi	Chenchu	Kashmiri	-0.007258	0.000741	-9.799	91300
Jewish_Ashkenazi	Kurumba	Kashmiri	-0.007076	0.000350	-20.199	93028
Jewish_Ashkenazi	Halakki	Kashmiri	-0.005249	0.000346	-15.183	92800
Jewish_Ashkenazi	Santhal	Kashmiri	-0.009332	0.000390	-23.939	92923
Jewish_Ashkenazi	Kharia	Kashmiri	-0.009383	0.000403	-23.279	92809
Jewish_Ashkenazi	Vaish	Kashmiri	-0.001181	0.000389	-3.032	92475
Jewish_Ashkenazi	Srivastava	Kashmiri	-0.003715	0.000530	-7.011	91853
Jewish_Ashkenazi	Naidu	Kashmiri	-0.004962	0.000403	-12.302	92414
Jewish_Ashkenazi	Velama	Kashmiri	-0.003867	0.000432	-8.948	92431
Jewish_Ashkenazi	Sahariya	Kashmiri	-0.007544	0.000434	-17.388	92464
Jewish_Ashkenazi	Lodi	Kashmiri	-0.005522	0.000366	-15.076	92490
Jewish_Ashkenazi	Satnami	Kashmiri	-0.006998	0.000430	-16.279	92454
Jewish_Ashkenazi	Kamsali	Kashmiri	-0.006149	0.000438	-14.049	92368
Jewish_Ashkenazi	Nyshi	Kashmiri	-0.006856	0.000639	-10.737	92016
Jewish_Ashkenazi	Aonaga	Kashmiri	-0.007286	0.000564	-12.908	92241
Slovenian	Kyrgyzstani	Kashmiri	0.000801	0.000392	2.043	93501
Slovenian	Kurdish	Kashmiri	0.012669	0.000392	32.348	93517
Slovenian	Buryat	Kashmiri	-0.003879	0.000476	-8.156	93147
Slovenian	Jewish_Iranian	Kashmiri	0.013637	0.000486	28.036	92924
Slovenian	Jewish_Italian	Kashmiri	0.018387	0.000457	40.226	93362
Slovenian	Jewish_S-Turkey	Kashmiri	0.018281	0.000444	41.205	93437
Slovenian	McLeod_Ganj_Tibetan	Kashmiri	-0.007862	0.000502	-15.677	93051
Slovenian	European	Kashmiri	0.022194	0.000446	49.806	93597
Slovenian	Han_Chinese	Kashmiri	-0.007698	0.000487	-15.792	93417
Slovenian	Japanese	Kashmiri	-0.007556	0.000496	-15.230	93251
Slovenian	Italy	Kashmiri	0.020461	0.000423	48.392	93599
Slovenian	Gujarati	Kashmiri	-0.003408	0.000268	-12.729	93598
Slovenian	Jewish_Iraqi	Kashmiri	0.014858	0.000434	34.218	93422
Slovenian	Jewish_Syrian	Kashmiri	0.016814	0.000428	39.312	93492
Slovenian	Jewish_S-Greek	Kashmiri	0.018254	0.000418	43.679	93586
Slovenian	Jewish_Djerbian	Kashmiri	0.018295	0.000564	32.418	92304
Slovenian	Jewish_Morocco	Kashmiri	0.018101	0.000437	41.444	93555
Slovenian	Jewish_Libya	Kashmiri	0.017285	0.000446	38.743	93339
Slovenian	Jewish_Tunisia	Kashmiri	0.017922	0.000431	41.572	93507
Slovenian	Jewish_Algeria	Kashmiri	0.017774	0.000444	40.024	93535
Slovenian	Jewish_Indian_Cochin	Kashmiri	-0.000111	0.000351	-0.315	93265
Slovenian	Jewish_Yemen	Kashmiri	0.015855	0.000435	36.444	93515
Slovenian	Jewish_Georgian	Kashmiri	0.015292	0.000445	34.330	93321
Slovenian	Jewish_Indian_random	Kashmiri	0.001904	0.000333	5.725	93400
Slovenian	Qinghai_Mongolian	Kashmiri	-0.003998	0.000440	-9.094	93470
Slovenian	Tibetan_Qinghai	Kashmiri	-0.007109	0.000477	-14.890	93477
Slovenian	Kashmiri_Tibetan	Kashmiri	-0.005466	0.000455	-12.002	92880
Slovenian	Denmark	Kashmiri	0.022420	0.000446	50.309	93598
Slovenian	Netherlands	Kashmiri	0.022046	0.000441	49.966	93599
Slovenian	Serbia	Kashmiri	0.021456	0.000440	48.757	93599
Slovenian	Hungary	Kashmiri	0.021507	0.000452	47.532	93488
Slovenian	Ireland	Kashmiri	0.022117	0.000457	48.355	93587
Slovenian	Portugal	Kashmiri	0.021135	0.000462	45.715	93470
Slovenian	Romania	Kashmiri	0.020577	0.000480	42.859	93359
Slovenian	Spain	Kashmiri	0.021842	0.000441	49.562	93599
Slovenian	Switzerland	Kashmiri	0.021952	0.000435	50.464	93599
Slovenian	UK	Kashmiri	0.021880	0.000443	49.385	93599
Slovenian	Germany	Kashmiri	0.022233	0.000438	50.769	93599
Slovenian	Austria	Kashmiri	0.021994	0.000448	49.109	93598
Slovenian	Finland	Kashmiri	0.020551	0.000445	46.165	93586
Slovenian	France	Kashmiri	0.022111	0.000445	49.720	93598
Slovenian	Northern_Greece	Kashmiri	0.020671	0.000446	46.377	93592
Slovenian	Norway	Kashmiri	0.022225	0.000450	49.380	93596
Slovenian	Poland	Kashmiri	0.022505	0.000455	49.408	93591
Slovenian	Sweden	Kashmiri	0.022244	0.000455	48.936	93597
Slovenian	Czech_Republic	Kashmiri	0.022425	0.000448	50.020	93595
Slovenian	Adygei	Kashmiri	0.013872	0.000497	27.891	89347
Slovenian	Balochi	Kashmiri	0.005108	0.000461	11.089	89293
Slovenian	Basque	Kashmiri	0.023431	0.000562	41.726	89375
Slovenian	Bedouin	Kashmiri	0.015820	0.000536	29.497	89366
Slovenian	Brahui	Kashmiri	0.005309	0.000462	11.502	89334
Slovenian	Burusho	Kashmiri	0.001341	0.000422	3.181	89303
Slovenian	Cambodian	Kashmiri	-0.006804	0.000540	-12.600	89383
Slovenian	Dai	Kashmiri	-0.007614	0.000607	-12.549	89126
Slovenian	Daur	Kashmiri	-0.006606	0.000588	-11.241	89326
Slovenian	Druze	Kashmiri	0.016726	0.000522	32.062	89323
Slovenian	Hazara	Kashmiri	0.001658	0.000469	3.533	89471
Slovenian	Hezhen	Kashmiri	-0.007392	0.000578	-12.790	89185
Slovenian	Kalash	Kashmiri	0.003628	0.000496	7.308	88954
Slovenian	Lahu	Kashmiri	-0.007846	0.000643	-12.205	88942
Slovenian	Miaozu	Kashmiri	-0.008079	0.000583	-13.867	89304
Slovenian	Mongolia	Kashmiri	-0.005849	0.000538	-10.871	89319
Slovenian	Naxi	Kashmiri	-0.008466	0.000580	-14.597	89325
Slovenian	Orcadian	Kashmiri	0.022040	0.000571	38.607	89162
Slovenian	Oroqen	Kashmiri	-0.006686	0.000601	-11.131	89183
Slovenian	Palestinian	Kashmiri	0.015222	0.000501	30.412	89422
Slovenian	Pathan	Kashmiri	0.004077	0.000464	8.793	89240
Slovenian	Russian	Kashmiri	0.019875	0.000512	38.805	89363
Slovenian	Sardinian	Kashmiri	0.023611	0.000571	41.318	89376
Slovenian	She	Kashmiri	-0.007301	0.000627	-11.639	89005
Slovenian	Sindhi	Kashmiri	0.001551	0.000444	3.490	89356
Slovenian	Tu	Kashmiri	-0.006310	0.000532	-11.871	89332
Slovenian	Tujia	Kashmiri	-0.008214	0.000588	-13.967	89338
Slovenian	Uygur	Kashmiri	0.001860	0.000457	4.068	89402
Slovenian	Xibo	Kashmiri	-0.006043	0.000556	-10.870	89358
Slovenian	Yizu	Kashmiri	-0.007810	0.000557	-14.019	89303
Slovenian	Adi_Dravider	Kashmiri	-0.008578	0.000410	-20.932	92467
Slovenian	Bhil	Kashmiri	-0.006156	0.000327	-18.798	93418
Slovenian	Bhumij	Kashmiri	-0.009303	0.000468	-19.890	92574
Slovenian	Birhor	Kashmiri	-0.009535	0.000522	-18.271	92301
Slovenian	Brahmin	Kashmiri	0.000007	0.000375	0.019	93030
Slovenian	Changpa	Kashmiri	-0.006962	0.000531	-13.122	92614
Slovenian	Gond	Kashmiri	-0.008571	0.000369	-23.224	93316
Slovenian	Ho	Kashmiri	-0.009845	0.000464	-21.202	92609
Slovenian	Irula	Kashmiri	-0.008204	0.000435	-18.873	92476
Slovenian	Jains	Kashmiri	-0.003405	0.000450	-7.571	92566
Slovenian	Jewish_Indian	Kashmiri	-0.001179	0.000419	-2.812	92568
Slovenian	Kallar	Kashmiri	-0.006680	0.000430	-15.546	92549
Slovenian	Kattunayakan	Kashmiri	-0.008696	0.000469	-18.558	92471
Slovenian	Korku	Kashmiri	-0.009207	0.000517	-17.822	92207
Slovenian	Kshatriya	Kashmiri	-0.000763	0.000320	-2.383	93368
Slovenian	Kuruchiyan	Kashmiri	-0.006011	0.000425	-14.148	92523
Slovenian	Gounder	Kashmiri	-0.005396	0.000404	-13.355	92541
Slovenian	Madiga	Kashmiri	-0.007782	0.000354	-21.991	93261
Slovenian	Malai_Kuravar	Kashmiri	-0.006326	0.000485	-13.054	92385
Slovenian	Mala	Kashmiri	-0.007815	0.000339	-23.020	93227
Slovenian	Mali	Kashmiri	-0.003985	0.000452	-8.817	92518
Slovenian	Minicoy	Kashmiri	-0.005828	0.000419	-13.912	92606
Slovenian	Munda	Kashmiri	-0.009466	0.000453	-20.875	92606
Slovenian	Narikuravar	Kashmiri	-0.005285	0.000580	-9.117	91996
Slovenian	Palliyar	Kashmiri	-0.008883	0.000469	-18.950	92532
Slovenian	Kashmiri_Pandit	Kashmiri	0.000329	0.000317	1.039	93374
Slovenian	Paniyas	Kashmiri	-0.009859	0.000622	-15.839	91797
Slovenian	Sherpa	Kashmiri	-0.005817	0.000607	-9.587	91961
Slovenian	Subba	Kashmiri	-0.008603	0.000563	-15.291	92462
Slovenian	Tibet-refugees	Kashmiri	-0.007202	0.000559	-12.894	92554
Slovenian	Vedda	Kashmiri	-0.006035	0.000609	-9.908	91845
Slovenian	Vysya	Kashmiri	-0.007224	0.000353	-20.487	93177
Slovenian	Tharu	Kashmiri	-0.005092	0.000364	-13.988	93113
Slovenian	Meghawal	Kashmiri	-0.002215	0.000430	-5.155	92562
Slovenian	Chenchu	Kashmiri	-0.007858	0.000800	-9.819	91282
Slovenian	Kurumba	Kashmiri	-0.007960	0.000387	-20.571	92975
Slovenian	Halakki	Kashmiri	-0.006062	0.000384	-15.792	92754
Slovenian	Santhal	Kashmiri	-0.009856	0.000410	-24.043	92866
Slovenian	Kharia	Kashmiri	-0.009961	0.000444	-22.425	92763
Slovenian	Vaish	Kashmiri	-0.000946	0.000422	-2.240	92444
Slovenian	Srivastava	Kashmiri	-0.004078	0.000556	-7.335	91830
Slovenian	Naidu	Kashmiri	-0.005121	0.000454	-11.276	92376
Slovenian	Velama	Kashmiri	-0.004321	0.000468	-9.236	92397
Slovenian	Sahariya	Kashmiri	-0.007753	0.000463	-16.741	92431
Slovenian	Lodi	Kashmiri	-0.005797	0.000404	-14.344	92446
Slovenian	Satnami	Kashmiri	-0.007345	0.000461	-15.921	92421
Slovenian	Kamsali	Kashmiri	-0.006927	0.000490	-14.122	92332
Slovenian	Nyshi	Kashmiri	-0.007562	0.000672	-11.255	91989
Slovenian	Aonaga	Kashmiri	-0.008013	0.000609	-13.160	92205
Kyrgyzstani	Kurdish	Kashmiri	-0.002093	0.000351	-5.960	93477
Kyrgyzstani	Buryat	Kashmiri	0.039555	0.000661	59.804	93152
Kyrgyzstani	Jewish_Iranian	Kashmiri	-0.001411	0.000427	-3.308	92900
Kyrgyzstani	Jewish_Italian	Kashmiri	-0.000557	0.000403	-1.382	93324
Kyrgyzstani	Jewish_S-Turkey	Kashmiri	-0.000520	0.000397	-1.309	93403
Kyrgyzstani	McLeod_Ganj_Tibetan	Kashmiri	0.038878	0.000700	55.560	93067
Kyrgyzstani	European	Kashmiri	0.000854	0.000374	2.283	93561
Kyrgyzstani	Han_Chinese	Kashmiri	0.041796	0.000711	58.821	93409
Kyrgyzstani	Japanese	Kashmiri	0.042247	0.000706	59.879	93266
Kyrgyzstani	Italy	Kashmiri	-0.000249	0.000351	-0.710	93563
Kyrgyzstani	Gujarati	Kashmiri	-0.000225	0.000288	-0.781	93562
Kyrgyzstani	Jewish_Iraqi	Kashmiri	-0.002182	0.000383	-5.697	93393
Kyrgyzstani	Jewish_Syrian	Kashmiri	-0.001212	0.000382	-3.172	93455
Kyrgyzstani	Jewish_S-Greek	Kashmiri	-0.000468	0.000361	-1.297	93550
Kyrgyzstani	Jewish_Djerbian	Kashmiri	-0.000196	0.000533	-0.367	92288
Kyrgyzstani	Jewish_Morocco	Kashmiri	-0.000526	0.000379	-1.387	93516
Kyrgyzstani	Jewish_Libya	Kashmiri	-0.000410	0.000403	-1.015	93303
Kyrgyzstani	Jewish_Tunisia	Kashmiri	-0.000283	0.000382	-0.740	93469
Kyrgyzstani	Jewish_Algeria	Kashmiri	-0.000697	0.000376	-1.856	93496
Kyrgyzstani	Jewish_Indian_Cochin	Kashmiri	0.001353	0.000371	3.652	93240
Kyrgyzstani	Jewish_Yemen	Kashmiri	-0.000644	0.000388	-1.659	93482
Kyrgyzstani	Jewish_Georgian	Kashmiri	-0.001672	0.000384	-4.358	93287
Kyrgyzstani	Jewish_Indian_random	Kashmiri	0.000706	0.000355	1.986	93363
Kyrgyzstani	Qinghai_Mongolian	Kashmiri	0.038060	0.000633	60.161	93456
Kyrgyzstani	Tibetan_Qinghai	Kashmiri	0.039664	0.000683	58.047	93457
Kyrgyzstani	Kashmiri_Tibetan	Kashmiri	0.029289	0.000618	47.387	92882
Kyrgyzstani	Denmark	Kashmiri	0.000994	0.000376	2.647	93562
Kyrgyzstani	Netherlands	Kashmiri	0.000782	0.000359	2.182	93563
Kyrgyzstani	Serbia	Kashmiri	0.000754	0.000367	2.057	93563
Kyrgyzstani	Hungary	Kashmiri	0.001347	0.000393	3.426	93454
Kyrgyzstani	Ireland	Kashmiri	0.001012	0.000386	2.624	93552
Kyrgyzstani	Portugal	Kashmiri	0.001008	0.000405	2.488	93434
Kyrgyzstani	Romania	Kashmiri	0.000431	0.000410	1.051	93326
Kyrgyzstani	Spain	Kashmiri	0.000746	0.000366	2.037	93563
Kyrgyzstani	Switzerland	Kashmiri	0.000485	0.000367	1.321	93563
Kyrgyzstani	UK	Kashmiri	0.000898	0.000358	2.506	93563
Kyrgyzstani	Germany	Kashmiri	0.000836	0.000359	2.329	93563
Kyrgyzstani	Austria	Kashmiri	0.000856	0.000369	2.320	93561
Kyrgyzstani	Finland	Kashmiri	0.004701	0.000396	11.864	93550
Kyrgyzstani	France	Kashmiri	0.000680	0.000376	1.809	93562
Kyrgyzstani	Northern_Greece	Kashmiri	0.000266	0.000366	0.726	93554
Kyrgyzstani	Norway	Kashmiri	0.001205	0.000371	3.244	93561
Kyrgyzstani	Poland	Kashmiri	0.001181	0.000375	3.146	93555
Kyrgyzstani	Sweden	Kashmiri	0.001815	0.000375	4.843	93561
Kyrgyzstani	Czech_Republic	Kashmiri	0.000878	0.000377	2.327	93559
Kyrgyzstani	Adygei	Kashmiri	0.000660	0.000474	1.392	89332
Kyrgyzstani	Balochi	Kashmiri	-0.002110	0.000419	-5.035	89289
Kyrgyzstani	Basque	Kashmiri	0.000459	0.000505	0.909	89354
Kyrgyzstani	Bedouin	Kashmiri	-0.000104	0.000508	-0.204	89353
Kyrgyzstani	Brahui	Kashmiri	-0.001851	0.000448	-4.134	89331
Kyrgyzstani	Burusho	Kashmiri	0.002923	0.000455	6.424	89296
Kyrgyzstani	Cambodian	Kashmiri	0.032894	0.000708	46.454	89404
Kyrgyzstani	Dai	Kashmiri	0.038665	0.000765	50.553	89146
Kyrgyzstani	Daur	Kashmiri	0.043593	0.000790	55.189	89352
Kyrgyzstani	Druze	Kashmiri	-0.002016	0.000480	-4.200	89308
Kyrgyzstani	Hazara	Kashmiri	0.020766	0.000600	34.617	89474
Kyrgyzstani	Hezhen	Kashmiri	0.043522	0.000786	55.370	89214
Kyrgyzstani	Kalash	Kashmiri	-0.001239	0.000528	-2.348	88956
Kyrgyzstani	Lahu	Kashmiri	0.039118	0.000851	45.974	88956
Kyrgyzstani	Miaozu	Kashmiri	0.041601	0.000784	53.042	89332
Kyrgyzstani	Mongolia	Kashmiri	0.041878	0.000741	56.506	89340
Kyrgyzstani	Naxi	Kashmiri	0.041176	0.000778	52.898	89340
Kyrgyzstani	Orcadian	Kashmiri	0.000588	0.000498	1.179	89156
Kyrgyzstani	Oroqen	Kashmiri	0.043973	0.000795	55.288	89209
Kyrgyzstani	Palestinian	Kashmiri	-0.000406	0.000465	-0.871	89411
Kyrgyzstani	Pathan	Kashmiri	-0.000711	0.000449	-1.584	89231
Kyrgyzstani	Russian	Kashmiri	0.004551	0.000507	8.970	89356
Kyrgyzstani	Sardinian	Kashmiri	0.000917	0.000526	1.742	89372
Kyrgyzstani	She	Kashmiri	0.041870	0.000861	48.643	89025
Kyrgyzstani	Sindhi	Kashmiri	-0.000457	0.000433	-1.056	89349
Kyrgyzstani	Tu	Kashmiri	0.039130	0.000741	52.780	89352
Kyrgyzstani	Tujia	Kashmiri	0.042002	0.000805	52.166	89354
Kyrgyzstani	Uygur	Kashmiri	0.021746	0.000614	35.403	89416
Kyrgyzstani	Xibo	Kashmiri	0.042654	0.000759	56.194	89380
Kyrgyzstani	Yizu	Kashmiri	0.040766	0.000787	51.817	89321
Kyrgyzstani	Adi_Dravider	Kashmiri	0.001401	0.000481	2.911	92458
Kyrgyzstani	Bhil	Kashmiri	0.001923	0.000368	5.227	93384
Kyrgyzstani	Bhumij	Kashmiri	0.011444	0.000563	20.341	92557
Kyrgyzstani	Birhor	Kashmiri	0.011466	0.000587	19.528	92290
Kyrgyzstani	Brahmin	Kashmiri	0.000340	0.000375	0.907	93008
Kyrgyzstani	Changpa	Kashmiri	0.036252	0.000736	49.289	92637
Kyrgyzstani	Gond	Kashmiri	0.009360	0.000448	20.907	93289
Kyrgyzstani	Ho	Kashmiri	0.012887	0.000573	22.507	92599
Kyrgyzstani	Irula	Kashmiri	0.004277	0.000481	8.892	92457
Kyrgyzstani	Jains	Kashmiri	-0.000286	0.000454	-0.630	92542
Kyrgyzstani	Jewish_Indian	Kashmiri	0.000729	0.000440	1.657	92547
Kyrgyzstani	Kallar	Kashmiri	0.001278	0.000483	2.646	92527
Kyrgyzstani	Kattunayakan	Kashmiri	0.005326	0.000515	10.336	92461
Kyrgyzstani	Korku	Kashmiri	0.010467	0.000580	18.054	92202
Kyrgyzstani	Kshatriya	Kashmiri	0.000131	0.000329	0.397	93337
Kyrgyzstani	Kuruchiyan	Kashmiri	0.001770	0.000469	3.770	92505
Kyrgyzstani	Gounder	Kashmiri	0.001007	0.000447	2.251	92526
Kyrgyzstani	Madiga	Kashmiri	0.002375	0.000401	5.929	93220
Kyrgyzstani	Malai_Kuravar	Kashmiri	0.001163	0.000521	2.232	92360
Kyrgyzstani	Mala	Kashmiri	0.002619	0.000395	6.625	93199
Kyrgyzstani	Mali	Kashmiri	0.001885	0.000460	4.100	92498
Kyrgyzstani	Minicoy	Kashmiri	0.003214	0.000470	6.836	92585
Kyrgyzstani	Munda	Kashmiri	0.010288	0.000524	19.625	92591
Kyrgyzstani	Narikuravar	Kashmiri	0.001425	0.000565	2.521	91981
Kyrgyzstani	Palliyar	Kashmiri	0.006177	0.000545	11.341	92526
Kyrgyzstani	Kashmiri_Pandit	Kashmiri	-0.000397	0.000328	-1.210	93342
Kyrgyzstani	Paniyas	Kashmiri	0.006705	0.000648	10.342	91789
Kyrgyzstani	Sherpa	Kashmiri	0.019817	0.000684	28.980	91962
Kyrgyzstani	Subba	Kashmiri	0.037609	0.000724	51.927	92473
Kyrgyzstani	Tibet-refugees	Kashmiri	0.039164	0.000767	51.089	92570
Kyrgyzstani	Vedda	Kashmiri	0.003504	0.000625	5.606	91838
Kyrgyzstani	Vysya	Kashmiri	0.000472	0.000393	1.202	93149
Kyrgyzstani	Tharu	Kashmiri	0.003023	0.000404	7.476	93083
Kyrgyzstani	Meghawal	Kashmiri	0.000501	0.000431	1.161	92533
Kyrgyzstani	Chenchu	Kashmiri	0.004550	0.000848	5.364	91285
Kyrgyzstani	Kurumba	Kashmiri	0.003251	0.000401	8.101	92949
Kyrgyzstani	Halakki	Kashmiri	0.001393	0.000417	3.341	92725
Kyrgyzstani	Santhal	Kashmiri	0.009365	0.000512	18.293	92854
Kyrgyzstani	Kharia	Kashmiri	0.013146	0.000535	24.580	92743
Kyrgyzstani	Vaish	Kashmiri	0.000294	0.000447	0.658	92421
Kyrgyzstani	Srivastava	Kashmiri	0.000442	0.000600	0.737	91821
Kyrgyzstani	Naidu	Kashmiri	0.001696	0.000502	3.379	92358
Kyrgyzstani	Velama	Kashmiri	0.000448	0.000465	0.963	92385
Kyrgyzstani	Sahariya	Kashmiri	0.008520	0.000561	15.189	92411
Kyrgyzstani	Lodi	Kashmiri	0.000489	0.000454	1.078	92438
Kyrgyzstani	Satnami	Kashmiri	0.006197	0.000520	11.919	92407
Kyrgyzstani	Kamsali	Kashmiri	0.001814	0.000492	3.688	92317
Kyrgyzstani	Nyshi	Kashmiri	0.041109	0.000867	47.438	92006
Kyrgyzstani	Aonaga	Kashmiri	0.040401	0.000826	48.935	92225
Kurdish	Buryat	Kashmiri	-0.006230	0.000426	-14.616	93138
Kurdish	Jewish_Iranian	Kashmiri	0.013830	0.000438	31.546	92923
Kurdish	Jewish_Italian	Kashmiri	0.015233	0.000423	36.006	93357
Kurdish	Jewish_S-Turkey	Kashmiri	0.014925	0.000405	36.891	93428
Kurdish	McLeod_Ganj_Tibetan	Kashmiri	-0.009043	0.000472	-19.141	93030
Kurdish	European	Kashmiri	0.012746	0.000384	33.189	93577
Kurdish	Han_Chinese	Kashmiri	-0.009118	0.000447	-20.406	93399
Kurdish	Japanese	Kashmiri	-0.009047	0.000452	-20.017	93233
Kurdish	Italy	Kashmiri	0.014664	0.000383	38.255	93579
Kurdish	Gujarati	Kashmiri	-0.003261	0.000243	-13.404	93579
Kurdish	Jewish_Iraqi	Kashmiri	0.014766	0.000421	35.078	93413
Kurdish	Jewish_Syrian	Kashmiri	0.015023	0.000402	37.406	93488
Kurdish	Jewish_S-Greek	Kashmiri	0.015062	0.000388	38.776	93566
Kurdish	Jewish_Djerbian	Kashmiri	0.014773	0.000527	28.042	92292
Kurdish	Jewish_Morocco	Kashmiri	0.015032	0.000405	37.086	93536
Kurdish	Jewish_Libya	Kashmiri	0.015033	0.000421	35.735	93334
Kurdish	Jewish_Tunisia	Kashmiri	0.015324	0.000411	37.274	93491
Kurdish	Jewish_Algeria	Kashmiri	0.014710	0.000401	36.676	93512
Kurdish	Jewish_Indian_Cochin	Kashmiri	0.000343	0.000331	1.035	93262
Kurdish	Jewish_Yemen	Kashmiri	0.015853	0.000419	37.857	93504
Kurdish	Jewish_Georgian	Kashmiri	0.013934	0.000424	32.874	93309
Kurdish	Jewish_Indian_random	Kashmiri	0.002281	0.000318	7.178	93383
Kurdish	Qinghai_Mongolian	Kashmiri	-0.006149	0.000403	-15.278	93452
Kurdish	Tibetan_Qinghai	Kashmiri	-0.008626	0.000439	-19.661	93459
Kurdish	Kashmiri_Tibetan	Kashmiri	-0.006888	0.000420	-16.395	92862
Kurdish	Denmark	Kashmiri	0.012523	0.000380	32.995	93578
Kurdish	Netherlands	Kashmiri	0.012755	0.000374	34.135	93579
Kurdish	Serbia	Kashmiri	0.013582	0.000386	35.170	93579
Kurdish	Hungary	Kashmiri	0.012701	0.000400	31.767	93468
Kurdish	Ireland	Kashmiri	0.012876	0.000393	32.766	93567
Kurdish	Portugal	Kashmiri	0.013725	0.000406	33.833	93448
Kurdish	Romania	Kashmiri	0.012899	0.000420	30.675	93344
Kurdish	Spain	Kashmiri	0.013934	0.000383	36.380	93579
Kurdish	Switzerland	Kashmiri	0.013482	0.000380	35.511	93579
Kurdish	UK	Kashmiri	0.012566	0.000374	33.562	93579
Kurdish	Germany	Kashmiri	0.012762	0.000373	34.241	93579
Kurdish	Austria	Kashmiri	0.013370	0.000391	34.194	93577
Kurdish	Finland	Kashmiri	0.010243	0.000379	27.059	93567
Kurdish	France	Kashmiri	0.013592	0.000389	34.930	93578
Kurdish	Northern_Greece	Kashmiri	0.014356	0.000395	36.306	93572
Kurdish	Norway	Kashmiri	0.012319	0.000378	32.632	93577
Kurdish	Poland	Kashmiri	0.012036	0.000389	30.942	93571
Kurdish	Sweden	Kashmiri	0.011774	0.000392	30.052	93577
Kurdish	Czech_Republic	Kashmiri	0.012545	0.000385	32.544	93575
Kurdish	Adygei	Kashmiri	0.011256	0.000448	25.107	89352
Kurdish	Balochi	Kashmiri	0.006456	0.000400	16.147	89296
Kurdish	Basque	Kashmiri	0.014298	0.000502	28.457	89367
Kurdish	Bedouin	Kashmiri	0.015790	0.000499	31.659	89369
Kurdish	Brahui	Kashmiri	0.006380	0.000412	15.471	89338
Kurdish	Burusho	Kashmiri	0.000354	0.000390	0.908	89290
Kurdish	Cambodian	Kashmiri	-0.008141	0.000494	-16.495	89364
Kurdish	Dai	Kashmiri	-0.009211	0.000551	-16.729	89113
Kurdish	Daur	Kashmiri	-0.008213	0.000536	-15.310	89311
Kurdish	Druze	Kashmiri	0.015386	0.000504	30.499	89316
Kurdish	Hazara	Kashmiri	-0.000412	0.000435	-0.948	89461
Kurdish	Hezhen	Kashmiri	-0.009219	0.000516	-17.851	89172
Kurdish	Kalash	Kashmiri	0.003514	0.000481	7.301	88946
Kurdish	Lahu	Kashmiri	-0.009259	0.000572	-16.197	88933
Kurdish	Miaozu	Kashmiri	-0.009264	0.000535	-17.327	89288
Kurdish	Mongolia	Kashmiri	-0.007711	0.000486	-15.855	89307
Kurdish	Naxi	Kashmiri	-0.009701	0.000528	-18.371	89310
Kurdish	Orcadian	Kashmiri	0.013149	0.000493	26.652	89157
Kurdish	Oroqen	Kashmiri	-0.008676	0.000537	-16.160	89175
Kurdish	Palestinian	Kashmiri	0.014621	0.000484	30.238	89430
Kurdish	Pathan	Kashmiri	0.003766	0.000415	9.072	89238
Kurdish	Russian	Kashmiri	0.009574	0.000455	21.042	89349
Kurdish	Sardinian	Kashmiri	0.016373	0.000506	32.326	89380
Kurdish	She	Kashmiri	-0.008857	0.000539	-16.420	88993
Kurdish	Sindhi	Kashmiri	0.002044	0.000425	4.810	89370
Kurdish	Tu	Kashmiri	-0.008108	0.000493	-16.445	89315
Kurdish	Tujia	Kashmiri	-0.009975	0.000519	-19.220	89322
Kurdish	Uygur	Kashmiri	0.000051	0.000419	0.121	89402
Kurdish	Xibo	Kashmiri	-0.007835	0.000502	-15.604	89345
Kurdish	Yizu	Kashmiri	-0.009068	0.000524	-17.301	89280
Kurdish	Adi_Dravider	Kashmiri	-0.007697	0.000394	-19.551	92481
Kurdish	Bhil	Kashmiri	-0.005972	0.000297	-20.109	93405
Kurdish	Bhumij	Kashmiri	-0.010026	0.000424	-23.669	92565
Kurdish	Birhor	Kashmiri	-0.010824	0.000470	-23.054	92298
Kurdish	Brahmin	Kashmiri	-0.000869	0.000335	-2.593	93028
Kurdish	Changpa	Kashmiri	-0.008561	0.000499	-17.161	92603
Kurdish	Gond	Kashmiri	-0.009153	0.000337	-27.130	93302
Kurdish	Ho	Kashmiri	-0.010749	0.000436	-24.678	92596
Kurdish	Irula	Kashmiri	-0.007726	0.000400	-19.334	92477
Kurdish	Jains	Kashmiri	-0.003229	0.000399	-8.099	92558
Kurdish	Jewish_Indian	Kashmiri	-0.001064	0.000389	-2.733	92557
Kurdish	Kallar	Kashmiri	-0.005342	0.000400	-13.343	92538
Kurdish	Kattunayakan	Kashmiri	-0.008250	0.000416	-19.831	92467
Kurdish	Korku	Kashmiri	-0.010255	0.000462	-22.186	92196
Kurdish	Kshatriya	Kashmiri	-0.001350	0.000290	-4.661	93357
Kurdish	Kuruchiyan	Kashmiri	-0.005240	0.000393	-13.317	92515
Kurdish	Gounder	Kashmiri	-0.004088	0.000379	-10.796	92545
Kurdish	Madiga	Kashmiri	-0.007445	0.000324	-22.999	93244
Kurdish	Malai_Kuravar	Kashmiri	-0.005215	0.000449	-11.614	92376
Kurdish	Mala	Kashmiri	-0.007380	0.000323	-22.861	93216
Kurdish	Mali	Kashmiri	-0.003523	0.000410	-8.593	92518
Kurdish	Minicoy	Kashmiri	-0.004839	0.000396	-12.223	92607
Kurdish	Munda	Kashmiri	-0.010010	0.000432	-23.172	92593
Kurdish	Narikuravar	Kashmiri	-0.005223	0.000514	-10.159	91987
Kurdish	Palliyar	Kashmiri	-0.008920	0.000422	-21.117	92525
Kurdish	Kashmiri_Pandit	Kashmiri	0.000155	0.000294	0.527	93364
Kurdish	Paniyas	Kashmiri	-0.009980	0.000588	-16.985	91792
Kurdish	Sherpa	Kashmiri	-0.006355	0.000548	-11.605	91947
Kurdish	Subba	Kashmiri	-0.009609	0.000524	-18.330	92449
Kurdish	Tibet-refugees	Kashmiri	-0.008618	0.000529	-16.297	92539
Kurdish	Vedda	Kashmiri	-0.005770	0.000547	-10.551	91839
Kurdish	Vysya	Kashmiri	-0.006130	0.000336	-18.241	93170
Kurdish	Tharu	Kashmiri	-0.005430	0.000327	-16.600	93094
Kurdish	Meghawal	Kashmiri	-0.001895	0.000385	-4.928	92564
Kurdish	Chenchu	Kashmiri	-0.007411	0.000737	-10.049	91281
Kurdish	Kurumba	Kashmiri	-0.007125	0.000339	-21.014	92973
Kurdish	Halakki	Kashmiri	-0.005377	0.000355	-15.149	92749
Kurdish	Santhal	Kashmiri	-0.010148	0.000388	-26.125	92861
Kurdish	Kharia	Kashmiri	-0.010444	0.000405	-25.762	92751
Kurdish	Vaish	Kashmiri	-0.001446	0.000386	-3.747	92441
Kurdish	Srivastava	Kashmiri	-0.004162	0.000525	-7.927	91830
Kurdish	Naidu	Kashmiri	-0.004541	0.000415	-10.940	92376
Kurdish	Velama	Kashmiri	-0.003493	0.000450	-7.758	92389
Kurdish	Sahariya	Kashmiri	-0.008166	0.000431	-18.966	92430
Kurdish	Lodi	Kashmiri	-0.005725	0.000382	-14.978	92445
Kurdish	Satnami	Kashmiri	-0.007510	0.000425	-17.667	92415
Kurdish	Kamsali	Kashmiri	-0.006322	0.000449	-14.082	92330
Kurdish	Nyshi	Kashmiri	-0.008891	0.000637	-13.963	91976
Kurdish	Aonaga	Kashmiri	-0.009353	0.000553	-16.901	92206
Buryat	Jewish_Iranian	Kashmiri	-0.005492	0.000523	-10.504	92624
Buryat	Jewish_Italian	Kashmiri	-0.005210	0.000503	-10.364	92987
Buryat	Jewish_S-Turkey	Kashmiri	-0.004962	0.000475	-10.446	93059
Buryat	McLeod_Ganj_Tibetan	Kashmiri	0.055073	0.000867	63.543	92890
Buryat	European	Kashmiri	-0.003887	0.000451	-8.618	93207
Buryat	Han_Chinese	Kashmiri	0.058847	0.000878	67.025	93137
Buryat	Japanese	Kashmiri	0.059812	0.000878	68.115	93033
Buryat	Italy	Kashmiri	-0.004997	0.000418	-11.947	93209
Buryat	Gujarati	Kashmiri	0.000469	0.000350	1.338	93208
Buryat	Jewish_Iraqi	Kashmiri	-0.006458	0.000467	-13.837	93058
Buryat	Jewish_Syrian	Kashmiri	-0.005693	0.000453	-12.566	93112
Buryat	Jewish_S-Greek	Kashmiri	-0.004766	0.000440	-10.831	93196
Buryat	Jewish_Djerbian	Kashmiri	-0.004494	0.000646	-6.953	92105
Buryat	Jewish_Morocco	Kashmiri	-0.004690	0.000455	-10.312	93165
Buryat	Jewish_Libya	Kashmiri	-0.004652	0.000490	-9.501	92982
Buryat	Jewish_Tunisia	Kashmiri	-0.004422	0.000475	-9.306	93123
Buryat	Jewish_Algeria	Kashmiri	-0.004806	0.000444	-10.814	93147
Buryat	Jewish_Indian_Cochin	Kashmiri	0.001695	0.000460	3.686	92941
Buryat	Jewish_Yemen	Kashmiri	-0.004842	0.000473	-10.239	93129
Buryat	Jewish_Georgian	Kashmiri	-0.006259	0.000456	-13.730	92969
Buryat	Jewish_Indian_random	Kashmiri	0.000253	0.000429	0.589	93030
Buryat	Qinghai_Mongolian	Kashmiri	0.053152	0.000782	67.932	93154
Buryat	Tibetan_Qinghai	Kashmiri	0.056094	0.000848	66.141	93158
Buryat	Kashmiri_Tibetan	Kashmiri	0.041205	0.000755	54.568	92698
Buryat	Denmark	Kashmiri	-0.003813	0.000456	-8.364	93208
Buryat	Netherlands	Kashmiri	-0.003971	0.000435	-9.129	93209
Buryat	Serbia	Kashmiri	-0.003851	0.000455	-8.462	93209
Buryat	Hungary	Kashmiri	-0.002991	0.000481	-6.225	93115
Buryat	Ireland	Kashmiri	-0.003766	0.000469	-8.023	93198
Buryat	Portugal	Kashmiri	-0.003508	0.000486	-7.213	93101
Buryat	Romania	Kashmiri	-0.003806	0.000506	-7.520	93003
Buryat	Spain	Kashmiri	-0.003774	0.000444	-8.496	93209
Buryat	Switzerland	Kashmiri	-0.004256	0.000438	-9.727	93209
Buryat	UK	Kashmiri	-0.003826	0.000436	-8.782	93209
Buryat	Germany	Kashmiri	-0.003880	0.000435	-8.923	93209
Buryat	Austria	Kashmiri	-0.003821	0.000449	-8.512	93207
Buryat	Finland	Kashmiri	0.002158	0.000488	4.423	93201
Buryat	France	Kashmiri	-0.004177	0.000444	-9.408	93208
Buryat	Northern_Greece	Kashmiri	-0.004287	0.000441	-9.731	93200
Buryat	Norway	Kashmiri	-0.003403	0.000457	-7.448	93207
Buryat	Poland	Kashmiri	-0.003369	0.000450	-7.478	93201
Buryat	Sweden	Kashmiri	-0.002526	0.000463	-5.450	93207
Buryat	Czech_Republic	Kashmiri	-0.003796	0.000462	-8.219	93205
Buryat	Adygei	Kashmiri	-0.002210	0.000586	-3.769	89125
Buryat	Balochi	Kashmiri	-0.004687	0.000507	-9.254	89101
Buryat	Basque	Kashmiri	-0.004278	0.000627	-6.823	89149
Buryat	Bedouin	Kashmiri	-0.004293	0.000616	-6.973	89147
Buryat	Brahui	Kashmiri	-0.004284	0.000535	-8.008	89122
Buryat	Burusho	Kashmiri	0.003651	0.000574	6.359	89129
Buryat	Cambodian	Kashmiri	0.046752	0.000897	52.103	89295
Buryat	Dai	Kashmiri	0.054615	0.000979	55.773	89081
Buryat	Daur	Kashmiri	0.061652	0.000962	64.065	89259
Buryat	Druze	Kashmiri	-0.006419	0.000597	-10.759	89121
Buryat	Hazara	Kashmiri	0.028490	0.000752	37.905	89297
Buryat	Hezhen	Kashmiri	0.061349	0.000981	62.549	89133
Buryat	Kalash	Kashmiri	-0.002523	0.000654	-3.860	88813
Buryat	Lahu	Kashmiri	0.054740	0.001073	51.036	88913
Buryat	Miaozu	Kashmiri	0.058975	0.000962	61.297	89247
Buryat	Mongolia	Kashmiri	0.058720	0.000937	62.693	89260
Buryat	Naxi	Kashmiri	0.058313	0.000956	60.994	89257
Buryat	Orcadian	Kashmiri	-0.004009	0.000642	-6.246	88976
Buryat	Oroqen	Kashmiri	0.062549	0.001013	61.737	89132
Buryat	Palestinian	Kashmiri	-0.004161	0.000566	-7.352	89181
Buryat	Pathan	Kashmiri	-0.002338	0.000543	-4.306	89069
Buryat	Russian	Kashmiri	0.002189	0.000633	3.456	89166
Buryat	Sardinian	Kashmiri	-0.004011	0.000624	-6.430	89168
Buryat	She	Kashmiri	0.059489	0.001056	56.309	88955
Buryat	Sindhi	Kashmiri	-0.000863	0.000546	-1.578	89160
Buryat	Tu	Kashmiri	0.055080	0.000940	58.626	89252
Buryat	Tujia	Kashmiri	0.059250	0.000979	60.522	89254
Buryat	Uygur	Kashmiri	0.029149	0.000784	37.194	89261
Buryat	Xibo	Kashmiri	0.060264	0.000920	65.484	89285
Buryat	Yizu	Kashmiri	0.057713	0.000977	59.055	89221
Buryat	Adi_Dravider	Kashmiri	0.004819	0.000603	7.987	92290
Buryat	Bhil	Kashmiri	0.004344	0.000470	9.249	93060
Buryat	Bhumij	Kashmiri	0.017931	0.000720	24.893	92394
Buryat	Birhor	Kashmiri	0.017754	0.000742	23.925	92169
Buryat	Brahmin	Kashmiri	0.000108	0.000465	0.233	92712
Buryat	Changpa	Kashmiri	0.051140	0.000910	56.193	92512
Buryat	Gond	Kashmiri	0.014766	0.000564	26.169	93003
Buryat	Ho	Kashmiri	0.020576	0.000721	28.541	92429
Buryat	Irula	Kashmiri	0.008176	0.000603	13.556	92275
Buryat	Jains	Kashmiri	0.000327	0.000557	0.586	92327
Buryat	Jewish_Indian	Kashmiri	0.001211	0.000556	2.180	92321
Buryat	Kallar	Kashmiri	0.003963	0.000595	6.657	92344
Buryat	Kattunayakan	Kashmiri	0.010100	0.000655	15.422	92300
Buryat	Korku	Kashmiri	0.017124	0.000743	23.057	92065
Buryat	Kshatriya	Kashmiri	0.000343	0.000406	0.845	93015
Buryat	Kuruchiyan	Kashmiri	0.003889	0.000579	6.719	92323
Buryat	Gounder	Kashmiri	0.002067	0.000549	3.763	92331
Buryat	Madiga	Kashmiri	0.005527	0.000509	10.855	92922
Buryat	Malai_Kuravar	Kashmiri	0.003136	0.000649	4.832	92193
Buryat	Mala	Kashmiri	0.005664	0.000491	11.542	92893
Buryat	Mali	Kashmiri	0.003475	0.000578	6.010	92288
Buryat	Minicoy	Kashmiri	0.005506	0.000597	9.220	92356
Buryat	Munda	Kashmiri	0.016820	0.000674	24.964	92409
Buryat	Narikuravar	Kashmiri	0.003036	0.000709	4.281	91831
Buryat	Palliyar	Kashmiri	0.010791	0.000679	15.897	92331
Buryat	Kashmiri_Pandit	Kashmiri	-0.000774	0.000401	-1.933	93006
Buryat	Paniyas	Kashmiri	0.011907	0.000858	13.872	91693
Buryat	Sherpa	Kashmiri	0.028358	0.000853	33.238	91876
Buryat	Subba	Kashmiri	0.054236	0.000885	61.256	92400
Buryat	Tibet-refugees	Kashmiri	0.055250	0.000963	57.372	92466
Buryat	Vedda	Kashmiri	0.006860	0.000767	8.943	91733
Buryat	Vysya	Kashmiri	0.002681	0.000497	5.394	92860
Buryat	Tharu	Kashmiri	0.005511	0.000514	10.714	92806
Buryat	Meghawal	Kashmiri	0.001333	0.000556	2.398	92325
Buryat	Chenchu	Kashmiri	0.008413	0.001075	7.825	91237
Buryat	Kurumba	Kashmiri	0.006928	0.000504	13.743	92707
Buryat	Halakki	Kashmiri	0.003521	0.000538	6.549	92502
Buryat	Santhal	Kashmiri	0.015921	0.000663	24.026	92630
Buryat	Kharia	Kashmiri	0.020060	0.000656	30.560	92570
Buryat	Vaish	Kashmiri	0.000896	0.000558	1.606	92241
Buryat	Srivastava	Kashmiri	0.002183	0.000739	2.954	91738
Buryat	Naidu	Kashmiri	0.003404	0.000641	5.307	92193
Buryat	Velama	Kashmiri	0.001116	0.000601	1.856	92200
Buryat	Sahariya	Kashmiri	0.012979	0.000726	17.874	92255
Buryat	Lodi	Kashmiri	0.002482	0.000567	4.379	92250
Buryat	Satnami	Kashmiri	0.010446	0.000622	16.803	92242
Buryat	Kamsali	Kashmiri	0.004250	0.000610	6.966	92157
Buryat	Nyshi	Kashmiri	0.058024	0.001110	52.255	91951
Buryat	Aonaga	Kashmiri	0.057336	0.001078	53.212	92165
Jewish_Iranian	Jewish_Italian	Kashmiri	0.017578	0.000511	34.384	92824
Jewish_Iranian	Jewish_S-Turkey	Kashmiri	0.017090	0.000504	33.903	92884
Jewish_Iranian	McLeod_Ganj_Tibetan	Kashmiri	-0.008096	0.000580	-13.968	92554
Jewish_Iranian	European	Kashmiri	0.013539	0.000465	29.111	92963
Jewish_Iranian	Han_Chinese	Kashmiri	-0.008531	0.000557	-15.322	92828
Jewish_Iranian	Japanese	Kashmiri	-0.008272	0.000569	-14.549	92699
Jewish_Iranian	Italy	Kashmiri	0.016299	0.000460	35.401	92963
Jewish_Iranian	Gujarati	Kashmiri	-0.003062	0.000315	-9.721	92962
Jewish_Iranian	Jewish_Iraqi	Kashmiri	0.018124	0.000515	35.212	92878
Jewish_Iranian	Jewish_Syrian	Kashmiri	0.016778	0.000492	34.088	92914
Jewish_Iranian	Jewish_S-Greek	Kashmiri	0.017153	0.000465	36.891	92959
Jewish_Iranian	Jewish_Djerbian	Kashmiri	0.016821	0.000682	24.658	92032
Jewish_Iranian	Jewish_Morocco	Kashmiri	0.017118	0.000500	34.264	92947
Jewish_Iranian	Jewish_Libya	Kashmiri	0.017224	0.000513	33.555	92823
Jewish_Iranian	Jewish_Tunisia	Kashmiri	0.017647	0.000499	35.390	92926
Jewish_Iranian	Jewish_Algeria	Kashmiri	0.016736	0.000499	33.530	92932
Jewish_Iranian	Jewish_Indian_Cochin	Kashmiri	0.000827	0.000417	1.986	92727
Jewish_Iranian	Jewish_Yemen	Kashmiri	0.018473	0.000503	36.694	92912
Jewish_Iranian	Jewish_Georgian	Kashmiri	0.016068	0.000525	30.622	92798
Jewish_Iranian	Jewish_Indian_random	Kashmiri	0.003390	0.000389	8.725	92826
Jewish_Iranian	Qinghai_Mongolian	Kashmiri	-0.005565	0.000495	-11.250	92874
Jewish_Iranian	Tibetan_Qinghai	Kashmiri	-0.007893	0.000541	-14.584	92864
Jewish_Iranian	Kashmiri_Tibetan	Kashmiri	-0.006631	0.000522	-12.706	92422
Jewish_Iranian	Denmark	Kashmiri	0.013238	0.000472	28.066	92962
Jewish_Iranian	Netherlands	Kashmiri	0.013632	0.000456	29.886	92963
Jewish_Iranian	Serbia	Kashmiri	0.014900	0.000473	31.501	92963
Jewish_Iranian	Hungary	Kashmiri	0.013587	0.000480	28.283	92891
Jewish_Iranian	Ireland	Kashmiri	0.013568	0.000471	28.837	92957
Jewish_Iranian	Portugal	Kashmiri	0.015421	0.000495	31.132	92873
Jewish_Iranian	Romania	Kashmiri	0.014325	0.000518	27.658	92808
Jewish_Iranian	Spain	Kashmiri	0.015408	0.000470	32.817	92963
Jewish_Iranian	Switzerland	Kashmiri	0.014686	0.000465	31.598	92963
Jewish_Iranian	UK	Kashmiri	0.013367	0.000455	29.367	92963
Jewish_Iranian	Germany	Kashmiri	0.013679	0.000452	30.234	92963
Jewish_Iranian	Austria	Kashmiri	0.014542	0.000473	30.751	92962
Jewish_Iranian	Finland	Kashmiri	0.010482	0.000451	23.228	92955
Jewish_Iranian	France	Kashmiri	0.014873	0.000486	30.614	92963
Jewish_Iranian	Northern_Greece	Kashmiri	0.015791	0.000477	33.097	92959
Jewish_Iranian	Norway	Kashmiri	0.013104	0.000470	27.889	92962
Jewish_Iranian	Poland	Kashmiri	0.012679	0.000465	27.277	92958
Jewish_Iranian	Sweden	Kashmiri	0.012563	0.000472	26.625	92963
Jewish_Iranian	Czech_Republic	Kashmiri	0.013556	0.000462	29.373	92961
Jewish_Iranian	Adygei	Kashmiri	0.012380	0.000544	22.771	89010
Jewish_Iranian	Balochi	Kashmiri	0.006517	0.000512	12.732	88989
Jewish_Iranian	Basque	Kashmiri	0.015727	0.000619	25.401	89036
Jewish_Iranian	Bedouin	Kashmiri	0.018318	0.000618	29.641	89030
Jewish_Iranian	Brahui	Kashmiri	0.006079	0.000523	11.612	88996
Jewish_Iranian	Burusho	Kashmiri	0.000399	0.000474	0.842	88950
Jewish_Iranian	Cambodian	Kashmiri	-0.008282	0.000622	-13.326	88957
Jewish_Iranian	Dai	Kashmiri	-0.008762	0.000683	-12.829	88776
Jewish_Iranian	Daur	Kashmiri	-0.007121	0.000645	-11.036	88929
Jewish_Iranian	Druze	Kashmiri	0.017431	0.000607	28.699	89020
Jewish_Iranian	Hazara	Kashmiri	0.000557	0.000530	1.051	89083
Jewish_Iranian	Hezhen	Kashmiri	-0.008421	0.000664	-12.675	88845
Jewish_Iranian	Kalash	Kashmiri	0.003288	0.000580	5.664	88703
Jewish_Iranian	Lahu	Kashmiri	-0.008549	0.000704	-12.149	88633
Jewish_Iranian	Miaozu	Kashmiri	-0.008574	0.000659	-13.010	88896
Jewish_Iranian	Mongolia	Kashmiri	-0.007159	0.000595	-12.026	88927
Jewish_Iranian	Naxi	Kashmiri	-0.008762	0.000664	-13.194	88918
Jewish_Iranian	Orcadian	Kashmiri	0.013498	0.000647	20.863	88884
Jewish_Iranian	Oroqen	Kashmiri	-0.007424	0.000662	-11.218	88818
Jewish_Iranian	Palestinian	Kashmiri	0.016893	0.000572	29.521	89107
Jewish_Iranian	Pathan	Kashmiri	0.003478	0.000495	7.026	88910
Jewish_Iranian	Russian	Kashmiri	0.010395	0.000532	19.534	89040
Jewish_Iranian	Sardinian	Kashmiri	0.018705	0.000670	27.935	89069
Jewish_Iranian	She	Kashmiri	-0.008233	0.000690	-11.926	88675
Jewish_Iranian	Sindhi	Kashmiri	0.002340	0.000520	4.500	88997
Jewish_Iranian	Tu	Kashmiri	-0.007499	0.000618	-12.139	88957
Jewish_Iranian	Tujia	Kashmiri	-0.008828	0.000669	-13.196	88927
Jewish_Iranian	Uygur	Kashmiri	0.000413	0.000513	0.806	89036
Jewish_Iranian	Xibo	Kashmiri	-0.006967	0.000627	-11.111	88974
Jewish_Iranian	Yizu	Kashmiri	-0.008632	0.000655	-13.174	88916
Jewish_Iranian	Adi_Dravider	Kashmiri	-0.007024	0.000477	-14.723	92105
Jewish_Iranian	Bhil	Kashmiri	-0.005712	0.000380	-15.040	92817
Jewish_Iranian	Bhumij	Kashmiri	-0.009330	0.000549	-17.006	92170
Jewish_Iranian	Birhor	Kashmiri	-0.009951	0.000596	-16.701	91966
Jewish_Iranian	Brahmin	Kashmiri	-0.001023	0.000419	-2.439	92535
Jewish_Iranian	Changpa	Kashmiri	-0.007231	0.000607	-11.917	92202
Jewish_Iranian	Gond	Kashmiri	-0.008709	0.000417	-20.891	92722
Jewish_Iranian	Ho	Kashmiri	-0.010110	0.000536	-18.854	92184
Jewish_Iranian	Irula	Kashmiri	-0.006879	0.000526	-13.083	92140
Jewish_Iranian	Jains	Kashmiri	-0.002959	0.000523	-5.655	92209
Jewish_Iranian	Jewish_Indian	Kashmiri	-0.000954	0.000457	-2.090	92206
Jewish_Iranian	Kallar	Kashmiri	-0.005603	0.000503	-11.128	92170
Jewish_Iranian	Kattunayakan	Kashmiri	-0.007554	0.000554	-13.638	92097
Jewish_Iranian	Korku	Kashmiri	-0.009674	0.000576	-16.796	91910
Jewish_Iranian	Kshatriya	Kashmiri	-0.001235	0.000359	-3.436	92797
Jewish_Iranian	Kuruchiyan	Kashmiri	-0.004875	0.000492	-9.915	92161
Jewish_Iranian	Gounder	Kashmiri	-0.004136	0.000473	-8.737	92207
Jewish_Iranian	Madiga	Kashmiri	-0.007004	0.000410	-17.094	92702
Jewish_Iranian	Malai_Kuravar	Kashmiri	-0.005557	0.000539	-10.305	92072
Jewish_Iranian	Mala	Kashmiri	-0.007054	0.000403	-17.519	92697
Jewish_Iranian	Mali	Kashmiri	-0.003317	0.000520	-6.381	92178
Jewish_Iranian	Minicoy	Kashmiri	-0.004287	0.000506	-8.475	92242
Jewish_Iranian	Munda	Kashmiri	-0.010116	0.000534	-18.930	92189
Jewish_Iranian	Narikuravar	Kashmiri	-0.004780	0.000635	-7.527	91758
Jewish_Iranian	Palliyar	Kashmiri	-0.007988	0.000565	-14.129	92163
Jewish_Iranian	Kashmiri_Pandit	Kashmiri	0.000051	0.000365	0.140	92823
Jewish_Iranian	Paniyas	Kashmiri	-0.009553	0.000743	-12.850	91587
Jewish_Iranian	Sherpa	Kashmiri	-0.005950	0.000679	-8.762	91706
Jewish_Iranian	Subba	Kashmiri	-0.008591	0.000663	-12.954	92088
Jewish_Iranian	Tibet-refugees	Kashmiri	-0.007190	0.000639	-11.257	92149
Jewish_Iranian	Vedda	Kashmiri	-0.005676	0.000700	-8.106	91642
Jewish_Iranian	Vysya	Kashmiri	-0.005858	0.000424	-13.810	92638
Jewish_Iranian	Tharu	Kashmiri	-0.005232	0.000422	-12.408	92604
Jewish_Iranian	Meghawal	Kashmiri	-0.001616	0.000480	-3.366	92191
Jewish_Iranian	Chenchu	Kashmiri	-0.006348	0.000960	-6.615	91164
Jewish_Iranian	Kurumba	Kashmiri	-0.006619	0.000436	-15.198	92493
Jewish_Iranian	Halakki	Kashmiri	-0.004970	0.000452	-11.004	92337
Jewish_Iranian	Santhal	Kashmiri	-0.009821	0.000485	-20.254	92409
Jewish_Iranian	Kharia	Kashmiri	-0.009721	0.000516	-18.840	92308
Jewish_Iranian	Vaish	Kashmiri	-0.001163	0.000500	-2.327	92113
Jewish_Iranian	Srivastava	Kashmiri	-0.003553	0.000688	-5.162	91643
Jewish_Iranian	Naidu	Kashmiri	-0.004595	0.000539	-8.529	92057
Jewish_Iranian	Velama	Kashmiri	-0.003190	0.000535	-5.965	92083
Jewish_Iranian	Sahariya	Kashmiri	-0.007900	0.000519	-15.215	92058
Jewish_Iranian	Lodi	Kashmiri	-0.004553	0.000480	-9.494	92125
Jewish_Iranian	Satnami	Kashmiri	-0.007223	0.000557	-12.966	92071
Jewish_Iranian	Kamsali	Kashmiri	-0.006675	0.000523	-12.761	92018
Jewish_Iranian	Nyshi	Kashmiri	-0.008201	0.000836	-9.816	91728
Jewish_Iranian	Aonaga	Kashmiri	-0.008467	0.000709	-11.945	91901
Jewish_Italian	Jewish_S-Turkey	Kashmiri	0.021766	0.000486	44.763	93291
Jewish_Italian	McLeod_Ganj_Tibetan	Kashmiri	-0.008189	0.000545	-15.024	92883
Jewish_Italian	European	Kashmiri	0.018490	0.000450	41.089	93416
Jewish_Italian	Han_Chinese	Kashmiri	-0.008227	0.000532	-15.478	93240
Jewish_Italian	Japanese	Kashmiri	-0.008251	0.000531	-15.532	93077
Jewish_Italian	Italy	Kashmiri	0.020876	0.000452	46.214	93418
Jewish_Italian	Gujarati	Kashmiri	-0.003328	0.000281	-11.828	93417
Jewish_Italian	Jewish_Iraqi	Kashmiri	0.019117	0.000482	39.643	93283
Jewish_Italian	Jewish_Syrian	Kashmiri	0.020646	0.000480	43.042	93339
Jewish_Italian	Jewish_S-Greek	Kashmiri	0.021777	0.000461	47.222	93407
Jewish_Italian	Jewish_Djerbian	Kashmiri	0.021288	0.000635	33.523	92235
Jewish_Italian	Jewish_Morocco	Kashmiri	0.021260	0.000483	44.026	93384
Jewish_Italian	Jewish_Libya	Kashmiri	0.021784	0.000506	43.012	93214
Jewish_Italian	Jewish_Tunisia	Kashmiri	0.021956	0.000483	45.431	93352
Jewish_Italian	Jewish_Algeria	Kashmiri	0.021287	0.000481	44.215	93359
Jewish_Italian	Jewish_Indian_Cochin	Kashmiri	0.001172	0.000384	3.053	93123
Jewish_Italian	Jewish_Yemen	Kashmiri	0.021580	0.000485	44.486	93352
Jewish_Italian	Jewish_Georgian	Kashmiri	0.018350	0.000475	38.645	93174
Jewish_Italian	Jewish_Indian_random	Kashmiri	0.003767	0.000359	10.485	93252
Jewish_Italian	Qinghai_Mongolian	Kashmiri	-0.005010	0.000466	-10.750	93296
Jewish_Italian	Tibetan_Qinghai	Kashmiri	-0.007605	0.000513	-14.816	93301
Jewish_Italian	Kashmiri_Tibetan	Kashmiri	-0.005944	0.000500	-11.889	92749
Jewish_Italian	Denmark	Kashmiri	0.018256	0.000451	40.492	93417
Jewish_Italian	Netherlands	Kashmiri	0.018510	0.000437	42.371	93418
Jewish_Italian	Serbia	Kashmiri	0.019426	0.000453	42.838	93418
Jewish_Italian	Hungary	Kashmiri	0.018399	0.000472	38.944	93320
Jewish_Italian	Ireland	Kashmiri	0.018480	0.000446	41.421	93409
Jewish_Italian	Portugal	Kashmiri	0.020272	0.000481	42.176	93306
Jewish_Italian	Romania	Kashmiri	0.018875	0.000490	38.497	93221
Jewish_Italian	Spain	Kashmiri	0.020604	0.000455	45.266	93418
Jewish_Italian	Switzerland	Kashmiri	0.019668	0.000447	44.046	93418
Jewish_Italian	UK	Kashmiri	0.018254	0.000438	41.696	93418
Jewish_Italian	Germany	Kashmiri	0.018490	0.000436	42.450	93418
Jewish_Italian	Austria	Kashmiri	0.019354	0.000452	42.803	93417
Jewish_Italian	Finland	Kashmiri	0.014964	0.000437	34.242	93406
Jewish_Italian	France	Kashmiri	0.019883	0.000459	43.280	93417
Jewish_Italian	Northern_Greece	Kashmiri	0.020148	0.000462	43.587	93412
Jewish_Italian	Norway	Kashmiri	0.017846	0.000445	40.115	93416
Jewish_Italian	Poland	Kashmiri	0.017526	0.000450	38.916	93411
Jewish_Italian	Sweden	Kashmiri	0.017294	0.000454	38.108	93417
Jewish_Italian	Czech_Republic	Kashmiri	0.018260	0.000449	40.671	93414
Jewish_Italian	Adygei	Kashmiri	0.014477	0.000531	27.288	89269
Jewish_Italian	Balochi	Kashmiri	0.006568	0.000475	13.834	89212
Jewish_Italian	Basque	Kashmiri	0.021366	0.000596	35.854	89281
Jewish_Italian	Bedouin	Kashmiri	0.021690	0.000574	37.784	89278
Jewish_Italian	Brahui	Kashmiri	0.006948	0.000497	13.984	89249
Jewish_Italian	Burusho	Kashmiri	0.000991	0.000457	2.169	89195
Jewish_Italian	Cambodian	Kashmiri	-0.007248	0.000571	-12.702	89257
Jewish_Italian	Dai	Kashmiri	-0.008488	0.000677	-12.534	89008
Jewish_Italian	Daur	Kashmiri	-0.007731	0.000621	-12.443	89193
Jewish_Italian	Druze	Kashmiri	0.020169	0.000585	34.465	89261
Jewish_Italian	Hazara	Kashmiri	0.001138	0.000493	2.309	89341
Jewish_Italian	Hezhen	Kashmiri	-0.008055	0.000634	-12.710	89065
Jewish_Italian	Kalash	Kashmiri	0.003368	0.000547	6.153	88881
Jewish_Italian	Lahu	Kashmiri	-0.008043	0.000710	-11.322	88828
Jewish_Italian	Miaozu	Kashmiri	-0.008149	0.000632	-12.903	89179
Jewish_Italian	Mongolia	Kashmiri	-0.006707	0.000564	-11.889	89203
Jewish_Italian	Naxi	Kashmiri	-0.008675	0.000629	-13.799	89191
Jewish_Italian	Orcadian	Kashmiri	0.018310	0.000601	30.480	89076
Jewish_Italian	Oroqen	Kashmiri	-0.007807	0.000620	-12.587	89063
Jewish_Italian	Palestinian	Kashmiri	0.019854	0.000544	36.512	89348
Jewish_Italian	Pathan	Kashmiri	0.003822	0.000475	8.051	89159
Jewish_Italian	Russian	Kashmiri	0.013764	0.000524	26.289	89255
Jewish_Italian	Sardinian	Kashmiri	0.024848	0.000623	39.909	89306
Jewish_Italian	She	Kashmiri	-0.007748	0.000662	-11.706	88903
Jewish_Italian	Sindhi	Kashmiri	0.002398	0.000474	5.055	89271
Jewish_Italian	Tu	Kashmiri	-0.007210	0.000562	-12.823	89195
Jewish_Italian	Tujia	Kashmiri	-0.008339	0.000620	-13.440	89201
Jewish_Italian	Uygur	Kashmiri	0.001669	0.000495	3.374	89284
Jewish_Italian	Xibo	Kashmiri	-0.006545	0.000607	-10.788	89227
Jewish_Italian	Yizu	Kashmiri	-0.007896	0.000626	-12.611	89166
Jewish_Italian	Adi_Dravider	Kashmiri	-0.007879	0.000457	-17.254	92383
Jewish_Italian	Bhil	Kashmiri	-0.005915	0.000334	-17.714	93248
Jewish_Italian	Bhumij	Kashmiri	-0.009419	0.000489	-19.264	92453
Jewish_Italian	Birhor	Kashmiri	-0.010250	0.000535	-19.142	92197
Jewish_Italian	Brahmin	Kashmiri	-0.000646	0.000397	-1.630	92901
Jewish_Italian	Changpa	Kashmiri	-0.006971	0.000593	-11.753	92487
Jewish_Italian	Gond	Kashmiri	-0.008554	0.000376	-22.736	93156
Jewish_Italian	Ho	Kashmiri	-0.009926	0.000500	-19.837	92493
Jewish_Italian	Irula	Kashmiri	-0.007385	0.000480	-15.402	92368
Jewish_Italian	Jains	Kashmiri	-0.003119	0.000460	-6.776	92472
Jewish_Italian	Jewish_Indian	Kashmiri	-0.000150	0.000438	-0.344	92468
Jewish_Italian	Kallar	Kashmiri	-0.005848	0.000456	-12.830	92447
Jewish_Italian	Kattunayakan	Kashmiri	-0.008082	0.000504	-16.043	92369
Jewish_Italian	Korku	Kashmiri	-0.009836	0.000515	-19.115	92109
Jewish_Italian	Kshatriya	Kashmiri	-0.001260	0.000332	-3.798	93213
Jewish_Italian	Kuruchiyan	Kashmiri	-0.005734	0.000460	-12.478	92417
Jewish_Italian	Gounder	Kashmiri	-0.004444	0.000435	-10.213	92468
Jewish_Italian	Madiga	Kashmiri	-0.007359	0.000361	-20.385	93113
Jewish_Italian	Malai_Kuravar	Kashmiri	-0.005262	0.000496	-10.599	92289
Jewish_Italian	Mala	Kashmiri	-0.007453	0.000353	-21.112	93081
Jewish_Italian	Mali	Kashmiri	-0.003522	0.000462	-7.625	92426
Jewish_Italian	Minicoy	Kashmiri	-0.005370	0.000454	-11.832	92492
Jewish_Italian	Munda	Kashmiri	-0.009479	0.000473	-20.033	92485
Jewish_Italian	Narikuravar	Kashmiri	-0.005099	0.000628	-8.124	91945
Jewish_Italian	Palliyar	Kashmiri	-0.008453	0.000514	-16.458	92432
Jewish_Italian	Kashmiri_Pandit	Kashmiri	0.000120	0.000331	0.364	93217
Jewish_Italian	Paniyas	Kashmiri	-0.009698	0.000693	-13.998	91741
Jewish_Italian	Sherpa	Kashmiri	-0.005616	0.000638	-8.809	91891
Jewish_Italian	Subba	Kashmiri	-0.008837	0.000604	-14.627	92343
Jewish_Italian	Tibet-refugees	Kashmiri	-0.007525	0.000609	-12.354	92408
Jewish_Italian	Vedda	Kashmiri	-0.005732	0.000662	-8.655	91794
Jewish_Italian	Vysya	Kashmiri	-0.006186	0.000388	-15.949	93027
Jewish_Italian	Tharu	Kashmiri	-0.005091	0.000376	-13.544	92984
Jewish_Italian	Meghawal	Kashmiri	-0.001794	0.000444	-4.038	92476
Jewish_Italian	Chenchu	Kashmiri	-0.007682	0.000870	-8.831	91256
Jewish_Italian	Kurumba	Kashmiri	-0.007124	0.000407	-17.493	92838
Jewish_Italian	Halakki	Kashmiri	-0.005276	0.000396	-13.310	92627
Jewish_Italian	Santhal	Kashmiri	-0.009656	0.000460	-20.984	92736
Jewish_Italian	Kharia	Kashmiri	-0.009663	0.000490	-19.738	92638
Jewish_Italian	Vaish	Kashmiri	-0.001394	0.000459	-3.039	92344
Jewish_Italian	Srivastava	Kashmiri	-0.003874	0.000611	-6.344	91778
Jewish_Italian	Naidu	Kashmiri	-0.004822	0.000467	-10.333	92295
Jewish_Italian	Velama	Kashmiri	-0.003581	0.000507	-7.061	92319
Jewish_Italian	Sahariya	Kashmiri	-0.007690	0.000492	-15.631	92317
Jewish_Italian	Lodi	Kashmiri	-0.005647	0.000433	-13.040	92383
Jewish_Italian	Satnami	Kashmiri	-0.007161	0.000497	-14.407	92330
Jewish_Italian	Kamsali	Kashmiri	-0.007021	0.000488	-14.392	92260
Jewish_Italian	Nyshi	Kashmiri	-0.007810	0.000737	-10.600	91911
Jewish_Italian	Aonaga	Kashmiri	-0.008341	0.000688	-12.116	92105
Jewish_S-Turkey	McLeod_Ganj_Tibetan	Kashmiri	-0.008029	0.000509	-15.760	92956
Jewish_S-Turkey	European	Kashmiri	0.018519	0.000439	42.184	93495
Jewish_S-Turkey	Han_Chinese	Kashmiri	-0.008018	0.000507	-15.813	93316
Jewish_S-Turkey	Japanese	Kashmiri	-0.007839	0.000513	-15.283	93155
Jewish_S-Turkey	Italy	Kashmiri	0.020636	0.000436	47.367	93497
Jewish_S-Turkey	Gujarati	Kashmiri	-0.003438	0.000271	-12.698	93496
Jewish_S-Turkey	Jewish_Iraqi	Kashmiri	0.018628	0.000469	39.759	93357
Jewish_S-Turkey	Jewish_Syrian	Kashmiri	0.020183	0.000468	43.124	93411
Jewish_S-Turkey	Jewish_S-Greek	Kashmiri	0.021524	0.000444	48.510	93489
Jewish_S-Turkey	Jewish_Djerbian	Kashmiri	0.021108	0.000622	33.915	92272
Jewish_S-Turkey	Jewish_Morocco	Kashmiri	0.021356	0.000460	46.426	93472
Jewish_S-Turkey	Jewish_Libya	Kashmiri	0.021240	0.000482	44.025	93274
Jewish_S-Turkey	Jewish_Tunisia	Kashmiri	0.021585	0.000468	46.149	93426
Jewish_S-Turkey	Jewish_Algeria	Kashmiri	0.021084	0.000465	45.305	93442
Jewish_S-Turkey	Jewish_Indian_Cochin	Kashmiri	0.000929	0.000361	2.570	93192
Jewish_S-Turkey	Jewish_Yemen	Kashmiri	0.021209	0.000472	44.950	93418
Jewish_S-Turkey	Jewish_Georgian	Kashmiri	0.017867	0.000464	38.517	93260
Jewish_S-Turkey	Jewish_Indian_random	Kashmiri	0.003655	0.000347	10.535	93321
Jewish_S-Turkey	Qinghai_Mongolian	Kashmiri	-0.004829	0.000449	-10.757	93370
Jewish_S-Turkey	Tibetan_Qinghai	Kashmiri	-0.007503	0.000488	-15.359	93376
Jewish_S-Turkey	Kashmiri_Tibetan	Kashmiri	-0.006088	0.000460	-13.231	92799
Jewish_S-Turkey	Denmark	Kashmiri	0.018120	0.000434	41.744	93496
Jewish_S-Turkey	Netherlands	Kashmiri	0.018447	0.000425	43.392	93497
Jewish_S-Turkey	Serbia	Kashmiri	0.019400	0.000442	43.843	93497
Jewish_S-Turkey	Hungary	Kashmiri	0.018216	0.000458	39.795	93398
Jewish_S-Turkey	Ireland	Kashmiri	0.018356	0.000436	42.077	93486
Jewish_S-Turkey	Portugal	Kashmiri	0.020274	0.000466	43.518	93375
Jewish_S-Turkey	Romania	Kashmiri	0.018546	0.000480	38.643	93275
Jewish_S-Turkey	Spain	Kashmiri	0.020518	0.000439	46.759	93497
Jewish_S-Turkey	Switzerland	Kashmiri	0.019544	0.000431	45.340	93497
Jewish_S-Turkey	UK	Kashmiri	0.018275	0.000426	42.853	93497
Jewish_S-Turkey	Germany	Kashmiri	0.018429	0.000423	43.571	93497
Jewish_S-Turkey	Austria	Kashmiri	0.019292	0.000437	44.101	93497
Jewish_S-Turkey	Finland	Kashmiri	0.015094	0.000420	35.910	93484
Jewish_S-Turkey	France	Kashmiri	0.019780	0.000448	44.173	93496
Jewish_S-Turkey	Northern_Greece	Kashmiri	0.019819	0.000450	44.024	93489
Jewish_S-Turkey	Norway	Kashmiri	0.017760	0.000427	41.564	93494
Jewish_S-Turkey	Poland	Kashmiri	0.017491	0.000440	39.753	93489
Jewish_S-Turkey	Sweden	Kashmiri	0.017320	0.000433	39.992	93495
Jewish_S-Turkey	Czech_Republic	Kashmiri	0.018269	0.000434	42.077	93493
Jewish_S-Turkey	Adygei	Kashmiri	0.014016	0.000527	26.573	89287
Jewish_S-Turkey	Balochi	Kashmiri	0.006378	0.000461	13.824	89248
Jewish_S-Turkey	Basque	Kashmiri	0.021294	0.000591	36.054	89332
Jewish_S-Turkey	Bedouin	Kashmiri	0.021078	0.000559	37.727	89337
Jewish_S-Turkey	Brahui	Kashmiri	0.006842	0.000460	14.857	89294
Jewish_S-Turkey	Burusho	Kashmiri	0.001112	0.000424	2.619	89248
Jewish_S-Turkey	Cambodian	Kashmiri	-0.007078	0.000574	-12.325	89308
Jewish_S-Turkey	Dai	Kashmiri	-0.007987	0.000621	-12.853	89059
Jewish_S-Turkey	Daur	Kashmiri	-0.007113	0.000591	-12.036	89258
Jewish_S-Turkey	Druze	Kashmiri	0.019746	0.000552	35.783	89293
Jewish_S-Turkey	Hazara	Kashmiri	0.001272	0.000485	2.623	89401
Jewish_S-Turkey	Hezhen	Kashmiri	-0.007918	0.000594	-13.331	89121
Jewish_S-Turkey	Kalash	Kashmiri	0.002753	0.000511	5.389	88919
Jewish_S-Turkey	Lahu	Kashmiri	-0.007957	0.000662	-12.015	88882
Jewish_S-Turkey	Miaozu	Kashmiri	-0.007870	0.000603	-13.055	89229
Jewish_S-Turkey	Mongolia	Kashmiri	-0.006596	0.000559	-11.795	89251
Jewish_S-Turkey	Naxi	Kashmiri	-0.008894	0.000613	-14.496	89243
Jewish_S-Turkey	Orcadian	Kashmiri	0.018385	0.000572	32.139	89111
Jewish_S-Turkey	Oroqen	Kashmiri	-0.007440	0.000619	-12.015	89130
Jewish_S-Turkey	Palestinian	Kashmiri	0.019621	0.000549	35.727	89391
Jewish_S-Turkey	Pathan	Kashmiri	0.003957	0.000456	8.676	89195
Jewish_S-Turkey	Russian	Kashmiri	0.014287	0.000497	28.730	89314
Jewish_S-Turkey	Sardinian	Kashmiri	0.024609	0.000579	42.487	89365
Jewish_S-Turkey	She	Kashmiri	-0.007717	0.000631	-12.229	88951
Jewish_S-Turkey	Sindhi	Kashmiri	0.002761	0.000458	6.032	89309
Jewish_S-Turkey	Tu	Kashmiri	-0.006798	0.000546	-12.442	89261
Jewish_S-Turkey	Tujia	Kashmiri	-0.008451	0.000595	-14.205	89254
Jewish_S-Turkey	Uygur	Kashmiri	0.001261	0.000468	2.692	89354
Jewish_S-Turkey	Xibo	Kashmiri	-0.006691	0.000562	-11.905	89284
Jewish_S-Turkey	Yizu	Kashmiri	-0.007578	0.000593	-12.770	89221
Jewish_S-Turkey	Adi_Dravider	Kashmiri	-0.007723	0.000435	-17.739	92419
Jewish_S-Turkey	Bhil	Kashmiri	-0.005936	0.000322	-18.455	93325
Jewish_S-Turkey	Bhumij	Kashmiri	-0.009495	0.000493	-19.257	92508
Jewish_S-Turkey	Birhor	Kashmiri	-0.010268	0.000534	-19.245	92256
Jewish_S-Turkey	Brahmin	Kashmiri	-0.000496	0.000391	-1.269	92958
Jewish_S-Turkey	Changpa	Kashmiri	-0.007189	0.000554	-12.973	92539
Jewish_S-Turkey	Gond	Kashmiri	-0.008675	0.000373	-23.272	93218
Jewish_S-Turkey	Ho	Kashmiri	-0.009885	0.000477	-20.706	92543
Jewish_S-Turkey	Irula	Kashmiri	-0.007578	0.000455	-16.640	92431
Jewish_S-Turkey	Jains	Kashmiri	-0.003259	0.000469	-6.946	92517
Jewish_S-Turkey	Jewish_Indian	Kashmiri	-0.000432	0.000437	-0.987	92499
Jewish_S-Turkey	Kallar	Kashmiri	-0.006241	0.000433	-14.405	92501
Jewish_S-Turkey	Kattunayakan	Kashmiri	-0.008360	0.000479	-17.443	92427
Jewish_S-Turkey	Korku	Kashmiri	-0.009663	0.000514	-18.791	92153
Jewish_S-Turkey	Kshatriya	Kashmiri	-0.001356	0.000327	-4.144	93279
Jewish_S-Turkey	Kuruchiyan	Kashmiri	-0.005934	0.000432	-13.738	92455
Jewish_S-Turkey	Gounder	Kashmiri	-0.004648	0.000433	-10.738	92481
Jewish_S-Turkey	Madiga	Kashmiri	-0.007546	0.000363	-20.817	93170
Jewish_S-Turkey	Malai_Kuravar	Kashmiri	-0.005804	0.000478	-12.129	92335
Jewish_S-Turkey	Mala	Kashmiri	-0.007831	0.000347	-22.568	93149
Jewish_S-Turkey	Mali	Kashmiri	-0.003934	0.000444	-8.865	92476
Jewish_S-Turkey	Minicoy	Kashmiri	-0.005106	0.000432	-11.826	92540
Jewish_S-Turkey	Munda	Kashmiri	-0.009696	0.000466	-20.817	92542
Jewish_S-Turkey	Narikuravar	Kashmiri	-0.005340	0.000579	-9.227	91954
Jewish_S-Turkey	Palliyar	Kashmiri	-0.008623	0.000474	-18.201	92480
Jewish_S-Turkey	Kashmiri_Pandit	Kashmiri	0.000107	0.000323	0.332	93296
Jewish_S-Turkey	Paniyas	Kashmiri	-0.009365	0.000651	-14.374	91761
Jewish_S-Turkey	Sherpa	Kashmiri	-0.005445	0.000607	-8.965	91923
Jewish_S-Turkey	Subba	Kashmiri	-0.008679	0.000588	-14.769	92387
Jewish_S-Turkey	Tibet-refugees	Kashmiri	-0.007170	0.000582	-12.318	92479
Jewish_S-Turkey	Vedda	Kashmiri	-0.006415	0.000640	-10.026	91821
Jewish_S-Turkey	Vysya	Kashmiri	-0.006773	0.000373	-18.169	93089
Jewish_S-Turkey	Tharu	Kashmiri	-0.005181	0.000369	-14.040	93038
Jewish_S-Turkey	Meghawal	Kashmiri	-0.002135	0.000436	-4.899	92514
Jewish_S-Turkey	Chenchu	Kashmiri	-0.007290	0.000820	-8.893	91272
Jewish_S-Turkey	Kurumba	Kashmiri	-0.007175	0.000383	-18.728	92895
Jewish_S-Turkey	Halakki	Kashmiri	-0.005624	0.000390	-14.430	92684
Jewish_S-Turkey	Santhal	Kashmiri	-0.009849	0.000435	-22.662	92788
Jewish_S-Turkey	Kharia	Kashmiri	-0.010215	0.000458	-22.309	92692
Jewish_S-Turkey	Vaish	Kashmiri	-0.001202	0.000437	-2.750	92380
Jewish_S-Turkey	Srivastava	Kashmiri	-0.003611	0.000596	-6.054	91796
Jewish_S-Turkey	Naidu	Kashmiri	-0.005263	0.000455	-11.568	92323
Jewish_S-Turkey	Velama	Kashmiri	-0.003651	0.000482	-7.580	92342
Jewish_S-Turkey	Sahariya	Kashmiri	-0.008024	0.000485	-16.542	92366
Jewish_S-Turkey	Lodi	Kashmiri	-0.005646	0.000412	-13.696	92400
Jewish_S-Turkey	Satnami	Kashmiri	-0.007534	0.000487	-15.459	92360
Jewish_S-Turkey	Kamsali	Kashmiri	-0.006941	0.000487	-14.263	92269
Jewish_S-Turkey	Nyshi	Kashmiri	-0.007840	0.000697	-11.245	91940
Jewish_S-Turkey	Aonaga	Kashmiri	-0.008529	0.000635	-13.435	92147
McLeod_Ganj_Tibetan	European	Kashmiri	-0.007788	0.000494	-15.771	93102
McLeod_Ganj_Tibetan	Han_Chinese	Kashmiri	0.066596	0.000939	70.914	93073
McLeod_Ganj_Tibetan	Japanese	Kashmiri	0.065050	0.000925	70.331	93004
McLeod_Ganj_Tibetan	Italy	Kashmiri	-0.008486	0.000459	-18.489	93104
McLeod_Ganj_Tibetan	Gujarati	Kashmiri	0.001347	0.000386	3.491	93103
McLeod_Ganj_Tibetan	Jewish_Iraqi	Kashmiri	-0.009394	0.000507	-18.527	92956
McLeod_Ganj_Tibetan	Jewish_Syrian	Kashmiri	-0.008470	0.000496	-17.062	93011
McLeod_Ganj_Tibetan	Jewish_S-Greek	Kashmiri	-0.008094	0.000473	-17.128	93091
McLeod_Ganj_Tibetan	Jewish_Djerbian	Kashmiri	-0.007881	0.000703	-11.203	92040
McLeod_Ganj_Tibetan	Jewish_Morocco	Kashmiri	-0.007817	0.000493	-15.845	93057
McLeod_Ganj_Tibetan	Jewish_Libya	Kashmiri	-0.007901	0.000531	-14.887	92874
McLeod_Ganj_Tibetan	Jewish_Tunisia	Kashmiri	-0.007630	0.000510	-14.962	93019
McLeod_Ganj_Tibetan	Jewish_Algeria	Kashmiri	-0.007936	0.000487	-16.283	93042
McLeod_Ganj_Tibetan	Jewish_Indian_Cochin	Kashmiri	0.002291	0.000503	4.556	92840
McLeod_Ganj_Tibetan	Jewish_Yemen	Kashmiri	-0.007130	0.000514	-13.884	93029
McLeod_Ganj_Tibetan	Jewish_Georgian	Kashmiri	-0.009076	0.000503	-18.041	92861
McLeod_Ganj_Tibetan	Jewish_Indian_random	Kashmiri	-0.000106	0.000476	-0.222	92935
McLeod_Ganj_Tibetan	Qinghai_Mongolian	Kashmiri	0.056388	0.000815	69.195	93069
McLeod_Ganj_Tibetan	Tibetan_Qinghai	Kashmiri	0.069382	0.000934	74.302	93094
McLeod_Ganj_Tibetan	Kashmiri_Tibetan	Kashmiri	0.052154	0.000877	59.491	92696
McLeod_Ganj_Tibetan	Denmark	Kashmiri	-0.007811	0.000498	-15.701	93103
McLeod_Ganj_Tibetan	Netherlands	Kashmiri	-0.007949	0.000476	-16.687	93104
McLeod_Ganj_Tibetan	Serbia	Kashmiri	-0.007691	0.000481	-15.987	93104
McLeod_Ganj_Tibetan	Hungary	Kashmiri	-0.006881	0.000518	-13.286	93013
McLeod_Ganj_Tibetan	Ireland	Kashmiri	-0.007496	0.000523	-14.327	93096
McLeod_Ganj_Tibetan	Portugal	Kashmiri	-0.006852	0.000538	-12.725	92996
McLeod_Ganj_Tibetan	Romania	Kashmiri	-0.007477	0.000544	-13.756	92902
McLeod_Ganj_Tibetan	Spain	Kashmiri	-0.007487	0.000486	-15.402	93104
McLeod_Ganj_Tibetan	Switzerland	Kashmiri	-0.008032	0.000482	-16.650	93104
McLeod_Ganj_Tibetan	UK	Kashmiri	-0.007720	0.000474	-16.303	93104
McLeod_Ganj_Tibetan	Germany	Kashmiri	-0.007895	0.000475	-16.619	93104
McLeod_Ganj_Tibetan	Austria	Kashmiri	-0.007809	0.000484	-16.138	93103
McLeod_Ganj_Tibetan	Finland	Kashmiri	-0.002168	0.000516	-4.205	93094
McLeod_Ganj_Tibetan	France	Kashmiri	-0.007906	0.000487	-16.246	93103
McLeod_Ganj_Tibetan	Northern_Greece	Kashmiri	-0.008104	0.000477	-17.002	93095
McLeod_Ganj_Tibetan	Norway	Kashmiri	-0.007408	0.000495	-14.957	93101
McLeod_Ganj_Tibetan	Poland	Kashmiri	-0.007446	0.000490	-15.210	93097
McLeod_Ganj_Tibetan	Sweden	Kashmiri	-0.006552	0.000506	-12.952	93102
McLeod_Ganj_Tibetan	Czech_Republic	Kashmiri	-0.007795	0.000490	-15.902	93100
McLeod_Ganj_Tibetan	Adygei	Kashmiri	-0.005819	0.000622	-9.351	89056
McLeod_Ganj_Tibetan	Balochi	Kashmiri	-0.006365	0.000568	-11.207	89018
McLeod_Ganj_Tibetan	Basque	Kashmiri	-0.008381	0.000669	-12.523	89084
McLeod_Ganj_Tibetan	Bedouin	Kashmiri	-0.006881	0.000692	-9.939	89084
McLeod_Ganj_Tibetan	Brahui	Kashmiri	-0.005549	0.000575	-9.654	89054
McLeod_Ganj_Tibetan	Burusho	Kashmiri	0.004039	0.000643	6.286	89047
McLeod_Ganj_Tibetan	Cambodian	Kashmiri	0.053201	0.000945	56.289	89262
McLeod_Ganj_Tibetan	Dai	Kashmiri	0.062140	0.001042	59.626	89053
McLeod_Ganj_Tibetan	Daur	Kashmiri	0.064189	0.001031	62.255	89252
McLeod_Ganj_Tibetan	Druze	Kashmiri	-0.009912	0.000637	-15.569	89047
McLeod_Ganj_Tibetan	Hazara	Kashmiri	0.028463	0.000801	35.554	89269
McLeod_Ganj_Tibetan	Hezhen	Kashmiri	0.064729	0.001047	61.814	89138
McLeod_Ganj_Tibetan	Kalash	Kashmiri	-0.004688	0.000719	-6.516	88756
McLeod_Ganj_Tibetan	Lahu	Kashmiri	0.064290	0.001156	55.603	88902
McLeod_Ganj_Tibetan	Miaozu	Kashmiri	0.067228	0.001039	64.687	89228
McLeod_Ganj_Tibetan	Mongolia	Kashmiri	0.062389	0.000994	62.741	89219
McLeod_Ganj_Tibetan	Naxi	Kashmiri	0.069527	0.001052	66.092	89257
McLeod_Ganj_Tibetan	Orcadian	Kashmiri	-0.008431	0.000689	-12.235	88933
McLeod_Ganj_Tibetan	Oroqen	Kashmiri	0.064067	0.001037	61.801	89105
McLeod_Ganj_Tibetan	Palestinian	Kashmiri	-0.006428	0.000609	-10.554	89124
McLeod_Ganj_Tibetan	Pathan	Kashmiri	-0.003620	0.000619	-5.850	88997
McLeod_Ganj_Tibetan	Russian	Kashmiri	-0.001363	0.000685	-1.989	89104
McLeod_Ganj_Tibetan	Sardinian	Kashmiri	-0.007691	0.000676	-11.373	89113
McLeod_Ganj_Tibetan	She	Kashmiri	0.066532	0.001130	58.886	88943
McLeod_Ganj_Tibetan	Sindhi	Kashmiri	-0.001503	0.000570	-2.637	89083
McLeod_Ganj_Tibetan	Tu	Kashmiri	0.062890	0.001008	62.386	89253
McLeod_Ganj_Tibetan	Tujia	Kashmiri	0.067373	0.001055	63.882	89248
McLeod_Ganj_Tibetan	Uygur	Kashmiri	0.029189	0.000821	35.562	89226
McLeod_Ganj_Tibetan	Xibo	Kashmiri	0.064140	0.000992	64.629	89261
McLeod_Ganj_Tibetan	Yizu	Kashmiri	0.069032	0.001062	65.003	89255
McLeod_Ganj_Tibetan	Adi_Dravider	Kashmiri	0.007390	0.000697	10.606	92224
McLeod_Ganj_Tibetan	Bhil	Kashmiri	0.006180	0.000513	12.038	92962
McLeod_Ganj_Tibetan	Bhumij	Kashmiri	0.022161	0.000755	29.346	92335
McLeod_Ganj_Tibetan	Birhor	Kashmiri	0.022548	0.000811	27.815	92110
McLeod_Ganj_Tibetan	Brahmin	Kashmiri	0.000004	0.000493	0.009	92621
McLeod_Ganj_Tibetan	Changpa	Kashmiri	0.064512	0.000989	65.223	92522
McLeod_Ganj_Tibetan	Gond	Kashmiri	0.018847	0.000618	30.473	92916
McLeod_Ganj_Tibetan	Ho	Kashmiri	0.025493	0.000791	32.214	92395
McLeod_Ganj_Tibetan	Irula	Kashmiri	0.010546	0.000653	16.141	92235
McLeod_Ganj_Tibetan	Jains	Kashmiri	0.001167	0.000618	1.891	92250
McLeod_Ganj_Tibetan	Jewish_Indian	Kashmiri	0.001879	0.000608	3.089	92257
McLeod_Ganj_Tibetan	Kallar	Kashmiri	0.005763	0.000671	8.586	92265
McLeod_Ganj_Tibetan	Kattunayakan	Kashmiri	0.013533	0.000712	19.003	92259
McLeod_Ganj_Tibetan	Korku	Kashmiri	0.021157	0.000805	26.279	92048
McLeod_Ganj_Tibetan	Kshatriya	Kashmiri	0.000205	0.000453	0.453	92914
McLeod_Ganj_Tibetan	Kuruchiyan	Kashmiri	0.005113	0.000655	7.806	92251
McLeod_Ganj_Tibetan	Gounder	Kashmiri	0.003659	0.000632	5.787	92256
McLeod_Ganj_Tibetan	Madiga	Kashmiri	0.007669	0.000530	14.457	92836
McLeod_Ganj_Tibetan	Malai_Kuravar	Kashmiri	0.005053	0.000745	6.781	92136
McLeod_Ganj_Tibetan	Mala	Kashmiri	0.007521	0.000525	14.314	92819
McLeod_Ganj_Tibetan	Mali	Kashmiri	0.004608	0.000634	7.264	92238
McLeod_Ganj_Tibetan	Minicoy	Kashmiri	0.007579	0.000651	11.642	92314
McLeod_Ganj_Tibetan	Munda	Kashmiri	0.021503	0.000737	29.182	92380
McLeod_Ganj_Tibetan	Narikuravar	Kashmiri	0.004342	0.000769	5.645	91812
McLeod_Ganj_Tibetan	Palliyar	Kashmiri	0.014167	0.000753	18.803	92271
McLeod_Ganj_Tibetan	Kashmiri_Pandit	Kashmiri	-0.000758	0.000429	-1.769	92906
McLeod_Ganj_Tibetan	Paniyas	Kashmiri	0.016167	0.000904	17.882	91693
McLeod_Ganj_Tibetan	Sherpa	Kashmiri	0.036350	0.000930	39.106	91867
McLeod_Ganj_Tibetan	Subba	Kashmiri	0.065284	0.001001	65.192	92396
McLeod_Ganj_Tibetan	Tibet-refugees	Kashmiri	0.069449	0.001068	65.011	92458
McLeod_Ganj_Tibetan	Vedda	Kashmiri	0.008894	0.000863	10.304	91714
McLeod_Ganj_Tibetan	Vysya	Kashmiri	0.004609	0.000526	8.758	92773
McLeod_Ganj_Tibetan	Tharu	Kashmiri	0.007276	0.000546	13.318	92740
McLeod_Ganj_Tibetan	Meghawal	Kashmiri	0.001949	0.000613	3.179	92265
McLeod_Ganj_Tibetan	Chenchu	Kashmiri	0.011396	0.001184	9.626	91204
McLeod_Ganj_Tibetan	Kurumba	Kashmiri	0.009295	0.000559	16.622	92624
McLeod_Ganj_Tibetan	Halakki	Kashmiri	0.005635	0.000584	9.655	92426
McLeod_Ganj_Tibetan	Santhal	Kashmiri	0.020176	0.000727	27.735	92605
McLeod_Ganj_Tibetan	Kharia	Kashmiri	0.025592	0.000723	35.383	92513
McLeod_Ganj_Tibetan	Vaish	Kashmiri	0.000802	0.000616	1.301	92151
McLeod_Ganj_Tibetan	Srivastava	Kashmiri	0.003317	0.000815	4.069	91688
McLeod_Ganj_Tibetan	Naidu	Kashmiri	0.004858	0.000683	7.113	92121
McLeod_Ganj_Tibetan	Velama	Kashmiri	0.002350	0.000669	3.510	92147
McLeod_Ganj_Tibetan	Sahariya	Kashmiri	0.017296	0.000777	22.258	92187
McLeod_Ganj_Tibetan	Lodi	Kashmiri	0.004165	0.000623	6.682	92191
McLeod_Ganj_Tibetan	Satnami	Kashmiri	0.013932	0.000702	19.853	92205
McLeod_Ganj_Tibetan	Kamsali	Kashmiri	0.006077	0.000675	9.009	92071
McLeod_Ganj_Tibetan	Nyshi	Kashmiri	0.070037	0.001185	59.091	91951
McLeod_Ganj_Tibetan	Aonaga	Kashmiri	0.068771	0.001151	59.723	92166
European	Han_Chinese	Kashmiri	-0.007911	0.000473	-16.719	93479
European	Japanese	Kashmiri	-0.007747	0.000475	-16.307	93310
European	Italy	Kashmiri	0.020813	0.000426	48.866	93664
European	Gujarati	Kashmiri	-0.003324	0.000254	-13.071	93663
European	Jewish_Iraqi	Kashmiri	0.014787	0.000422	35.043	93484
European	Jewish_Syrian	Kashmiri	0.016811	0.000432	38.907	93552
European	Jewish_S-Greek	Kashmiri	0.018392	0.000413	44.538	93651
European	Jewish_Djerbian	Kashmiri	0.017961	0.000562	31.951	92327
European	Jewish_Morocco	Kashmiri	0.018288	0.000437	41.892	93617
European	Jewish_Libya	Kashmiri	0.017238	0.000435	39.632	93396
European	Jewish_Tunisia	Kashmiri	0.017992	0.000431	41.730	93568
European	Jewish_Algeria	Kashmiri	0.017858	0.000437	40.824	93594
European	Jewish_Indian_Cochin	Kashmiri	0.000027	0.000344	0.078	93325
European	Jewish_Yemen	Kashmiri	0.015607	0.000431	36.182	93576
European	Jewish_Georgian	Kashmiri	0.015095	0.000440	34.281	93375
European	Jewish_Indian_random	Kashmiri	0.001968	0.000327	6.013	93458
European	Qinghai_Mongolian	Kashmiri	-0.003946	0.000424	-9.297	93531
European	Tibetan_Qinghai	Kashmiri	-0.007218	0.000463	-15.589	93540
European	Kashmiri_Tibetan	Kashmiri	-0.005478	0.000441	-12.432	92929
European	Denmark	Kashmiri	0.023726	0.000468	50.723	93663
European	Netherlands	Kashmiri	0.023286	0.000456	51.054	93664
European	Serbia	Kashmiri	0.021383	0.000439	48.726	93664
European	Hungary	Kashmiri	0.021683	0.000445	48.715	93546
European	Ireland	Kashmiri	0.023596	0.000476	49.536	93652
European	Portugal	Kashmiri	0.022082	0.000467	47.281	93527
European	Romania	Kashmiri	0.020406	0.000472	43.252	93415
European	Spain	Kashmiri	0.022744	0.000444	51.260	93664
European	Switzerland	Kashmiri	0.022859	0.000445	51.335	93664
European	UK	Kashmiri	0.023154	0.000459	50.453	93664
European	Germany	Kashmiri	0.022999	0.000448	51.345	93664
European	Austria	Kashmiri	0.022679	0.000456	49.756	93662
European	Finland	Kashmiri	0.021105	0.000456	46.280	93651
European	France	Kashmiri	0.023028	0.000459	50.116	93663
European	Northern_Greece	Kashmiri	0.020636	0.000440	46.859	93655
European	Norway	Kashmiri	0.023518	0.000472	49.814	93661
European	Poland	Kashmiri	0.022388	0.000455	49.194	93656
European	Sweden	Kashmiri	0.023172	0.000475	48.789	93662
European	Czech_Republic	Kashmiri	0.022646	0.000448	50.587	93660
European	Adygei	Kashmiri	0.014220	0.000488	29.148	89376
European	Balochi	Kashmiri	0.005164	0.000435	11.870	89322
European	Basque	Kashmiri	0.024594	0.000582	42.294	89402
European	Bedouin	Kashmiri	0.015673	0.000524	29.903	89391
European	Brahui	Kashmiri	0.005205	0.000450	11.563	89366
European	Burusho	Kashmiri	0.001605	0.000420	3.823	89332
European	Cambodian	Kashmiri	-0.007124	0.000525	-13.572	89422
European	Dai	Kashmiri	-0.007894	0.000574	-13.759	89162
European	Daur	Kashmiri	-0.006768	0.000560	-12.082	89364
European	Druze	Kashmiri	0.016682	0.000518	32.221	89350
European	Hazara	Kashmiri	0.001980	0.000465	4.259	89503
European	Hezhen	Kashmiri	-0.007588	0.000557	-13.616	89225
European	Kalash	Kashmiri	0.004426	0.000473	9.359	88974
European	Lahu	Kashmiri	-0.008126	0.000618	-13.156	88966
European	Miaozu	Kashmiri	-0.008023	0.000561	-14.292	89342
European	Mongolia	Kashmiri	-0.005975	0.000517	-11.554	89361
European	Naxi	Kashmiri	-0.008478	0.000571	-14.846	89363
European	Orcadian	Kashmiri	0.023380	0.000579	40.346	89187
European	Oroqen	Kashmiri	-0.006594	0.000562	-11.728	89219
European	Palestinian	Kashmiri	0.015333	0.000499	30.754	89457
European	Pathan	Kashmiri	0.004094	0.000444	9.216	89270
European	Russian	Kashmiri	0.019248	0.000495	38.888	89396
European	Sardinian	Kashmiri	0.024217	0.000562	43.091	89416
European	She	Kashmiri	-0.007082	0.000599	-11.817	89032
European	Sindhi	Kashmiri	0.001615	0.000431	3.752	89399
European	Tu	Kashmiri	-0.006473	0.000529	-12.241	89371
European	Tujia	Kashmiri	-0.008277	0.000577	-14.357	89375
European	Uygur	Kashmiri	0.002179	0.000449	4.847	89443
European	Xibo	Kashmiri	-0.005976	0.000547	-10.931	89397
European	Yizu	Kashmiri	-0.007892	0.000557	-14.174	89341
European	Adi_Dravider	Kashmiri	-0.008865	0.000406	-21.843	92508
European	Bhil	Kashmiri	-0.006199	0.000313	-19.801	93478
European	Bhumij	Kashmiri	-0.009466	0.000454	-20.836	92616
European	Birhor	Kashmiri	-0.010280	0.000528	-19.470	92339
European	Brahmin	Kashmiri	0.000379	0.000365	1.038	93079
European	Changpa	Kashmiri	-0.007093	0.000527	-13.455	92659
European	Gond	Kashmiri	-0.008861	0.000361	-24.566	93374
European	Ho	Kashmiri	-0.010112	0.000455	-22.203	92655
European	Irula	Kashmiri	-0.008368	0.000425	-19.686	92517
European	Jains	Kashmiri	-0.003214	0.000445	-7.223	92599
European	Jewish_Indian	Kashmiri	-0.001475	0.000403	-3.657	92602
European	Kallar	Kashmiri	-0.006887	0.000421	-16.350	92583
European	Kattunayakan	Kashmiri	-0.008802	0.000462	-19.052	92515
European	Korku	Kashmiri	-0.009807	0.000496	-19.763	92234
European	Kshatriya	Kashmiri	-0.000648	0.000304	-2.130	93423
European	Kuruchiyan	Kashmiri	-0.005875	0.000410	-14.333	92557
European	Gounder	Kashmiri	-0.005541	0.000406	-13.632	92580
European	Madiga	Kashmiri	-0.008030	0.000337	-23.826	93315
European	Malai_Kuravar	Kashmiri	-0.006704	0.000458	-14.625	92413
European	Mala	Kashmiri	-0.008010	0.000326	-24.586	93286
European	Mali	Kashmiri	-0.004294	0.000448	-9.581	92556
European	Minicoy	Kashmiri	-0.005899	0.000389	-15.144	92642
European	Munda	Kashmiri	-0.009821	0.000446	-22.014	92652
European	Narikuravar	Kashmiri	-0.005204	0.000572	-9.095	92014
European	Palliyar	Kashmiri	-0.009313	0.000453	-20.579	92577
European	Kashmiri_Pandit	Kashmiri	0.000255	0.000304	0.838	93435
European	Paniyas	Kashmiri	-0.010160	0.000604	-16.830	91816
European	Sherpa	Kashmiri	-0.005855	0.000567	-10.317	91978
European	Subba	Kashmiri	-0.008741	0.000546	-16.001	92499
European	Tibet-refugees	Kashmiri	-0.007171	0.000547	-13.107	92589
European	Vedda	Kashmiri	-0.006167	0.000603	-10.227	91870
European	Vysya	Kashmiri	-0.007674	0.000350	-21.935	93230
European	Tharu	Kashmiri	-0.005252	0.000343	-15.306	93163
European	Meghawal	Kashmiri	-0.002175	0.000411	-5.290	92601
European	Chenchu	Kashmiri	-0.007719	0.000792	-9.752	91299
European	Kurumba	Kashmiri	-0.007856	0.000360	-21.795	93026
European	Halakki	Kashmiri	-0.006026	0.000365	-16.522	92799
European	Santhal	Kashmiri	-0.010070	0.000395	-25.488	92921
European	Kharia	Kashmiri	-0.009969	0.000426	-23.424	92807
European	Vaish	Kashmiri	-0.000750	0.000428	-1.754	92473
European	Srivastava	Kashmiri	-0.003469	0.000546	-6.356	91853
European	Naidu	Kashmiri	-0.005830	0.000433	-13.473	92414
European	Velama	Kashmiri	-0.004832	0.000443	-10.915	92431
European	Sahariya	Kashmiri	-0.008313	0.000462	-18.004	92462
European	Lodi	Kashmiri	-0.005715	0.000403	-14.167	92489
European	Satnami	Kashmiri	-0.007300	0.000469	-15.569	92453
European	Kamsali	Kashmiri	-0.007308	0.000458	-15.959	92366
European	Nyshi	Kashmiri	-0.007707	0.000664	-11.604	92016
European	Aonaga	Kashmiri	-0.008342	0.000576	-14.483	92240
Han_Chinese	Japanese	Kashmiri	0.073595	0.000955	77.049	93295
Han_Chinese	Italy	Kashmiri	-0.008482	0.000449	-18.907	93481
Han_Chinese	Gujarati	Kashmiri	0.001712	0.000374	4.583	93480
Han_Chinese	Jewish_Iraqi	Kashmiri	-0.009480	0.000484	-19.586	93307
Han_Chinese	Jewish_Syrian	Kashmiri	-0.008594	0.000480	-17.911	93375
Han_Chinese	Jewish_S-Greek	Kashmiri	-0.008065	0.000464	-17.376	93468
Han_Chinese	Jewish_Djerbian	Kashmiri	-0.007883	0.000662	-11.913	92229
Han_Chinese	Jewish_Morocco	Kashmiri	-0.007857	0.000480	-16.366	93434
Han_Chinese	Jewish_Libya	Kashmiri	-0.007659	0.000522	-14.668	93225
Han_Chinese	Jewish_Tunisia	Kashmiri	-0.007544	0.000505	-14.941	93388
Han_Chinese	Jewish_Algeria	Kashmiri	-0.007717	0.000476	-16.207	93415
Han_Chinese	Jewish_Indian_Cochin	Kashmiri	0.002785	0.000493	5.651	93170
Han_Chinese	Jewish_Yemen	Kashmiri	-0.007241	0.000503	-14.403	93395
Han_Chinese	Jewish_Georgian	Kashmiri	-0.009137	0.000487	-18.758	93206
Han_Chinese	Jewish_Indian_random	Kashmiri	0.000348	0.000458	0.759	93288
Han_Chinese	Qinghai_Mongolian	Kashmiri	0.059512	0.000825	72.158	93414
Han_Chinese	Tibetan_Qinghai	Kashmiri	0.067262	0.000910	73.881	93434
Han_Chinese	Kashmiri_Tibetan	Kashmiri	0.050302	0.000827	60.791	92876
Han_Chinese	Denmark	Kashmiri	-0.007811	0.000480	-16.277	93480
Han_Chinese	Netherlands	Kashmiri	-0.007950	0.000458	-17.367	93481
Han_Chinese	Serbia	Kashmiri	-0.007583	0.000471	-16.083	93481
Han_Chinese	Hungary	Kashmiri	-0.006794	0.000498	-13.649	93368
Han_Chinese	Ireland	Kashmiri	-0.007756	0.000500	-15.517	93469
Han_Chinese	Portugal	Kashmiri	-0.007168	0.000515	-13.908	93356
Han_Chinese	Romania	Kashmiri	-0.007416	0.000525	-14.113	93242
Han_Chinese	Spain	Kashmiri	-0.007504	0.000467	-16.054	93481
Han_Chinese	Switzerland	Kashmiri	-0.008024	0.000467	-17.169	93481
Han_Chinese	UK	Kashmiri	-0.007809	0.000455	-17.146	93481
Han_Chinese	Germany	Kashmiri	-0.007865	0.000458	-17.179	93481
Han_Chinese	Austria	Kashmiri	-0.007668	0.000469	-16.362	93480
Han_Chinese	Finland	Kashmiri	-0.001902	0.000496	-3.834	93471
Han_Chinese	France	Kashmiri	-0.007960	0.000471	-16.917	93480
Han_Chinese	Northern_Greece	Kashmiri	-0.008009	0.000463	-17.309	93472
Han_Chinese	Norway	Kashmiri	-0.007553	0.000480	-15.730	93478
Han_Chinese	Poland	Kashmiri	-0.007261	0.000473	-15.366	93473
Han_Chinese	Sweden	Kashmiri	-0.006503	0.000481	-13.508	93479
Han_Chinese	Czech_Republic	Kashmiri	-0.007612	0.000480	-15.874	93477
Han_Chinese	Adygei	Kashmiri	-0.005656	0.000597	-9.471	89274
Han_Chinese	Balochi	Kashmiri	-0.006042	0.000539	-11.218	89227
Han_Chinese	Basque	Kashmiri	-0.008388	0.000647	-12.964	89300
Han_Chinese	Bedouin	Kashmiri	-0.006538	0.000663	-9.859	89302
Han_Chinese	Brahui	Kashmiri	-0.005557	0.000556	-9.990	89273
Han_Chinese	Burusho	Kashmiri	0.003922	0.000615	6.383	89243
Han_Chinese	Cambodian	Kashmiri	0.062883	0.000986	63.771	89405
Han_Chinese	Dai	Kashmiri	0.074371	0.001058	70.270	89156
Han_Chinese	Daur	Kashmiri	0.069842	0.001050	66.530	89360
Han_Chinese	Druze	Kashmiri	-0.009775	0.000617	-15.835	89256
Han_Chinese	Hazara	Kashmiri	0.030876	0.000828	37.300	89434
Han_Chinese	Hezhen	Kashmiri	0.071430	0.001057	67.549	89221
Han_Chinese	Kalash	Kashmiri	-0.004178	0.000697	-5.993	88895
Han_Chinese	Lahu	Kashmiri	0.072674	0.001141	63.711	88965
Han_Chinese	Miaozu	Kashmiri	0.076221	0.001076	70.864	89340
Han_Chinese	Mongolia	Kashmiri	0.068684	0.001018	67.449	89345
Han_Chinese	Naxi	Kashmiri	0.072807	0.001045	69.704	89354
Han_Chinese	Orcadian	Kashmiri	-0.008543	0.000675	-12.655	89109
Han_Chinese	Oroqen	Kashmiri	0.069537	0.001054	65.989	89209
Han_Chinese	Palestinian	Kashmiri	-0.006592	0.000587	-11.234	89353
Han_Chinese	Pathan	Kashmiri	-0.003098	0.000588	-5.267	89182
Han_Chinese	Russian	Kashmiri	-0.001478	0.000664	-2.226	89313
Han_Chinese	Sardinian	Kashmiri	-0.007299	0.000665	-10.970	89324
Han_Chinese	She	Kashmiri	0.077590	0.001141	67.984	89032
Han_Chinese	Sindhi	Kashmiri	-0.001174	0.000571	-2.057	89320
Han_Chinese	Tu	Kashmiri	0.067307	0.001013	66.429	89359
Han_Chinese	Tujia	Kashmiri	0.076620	0.001085	70.603	89373
Han_Chinese	Uygur	Kashmiri	0.031901	0.000827	38.564	89390
Han_Chinese	Xibo	Kashmiri	0.070686	0.001011	69.917	89388
Han_Chinese	Yizu	Kashmiri	0.072476	0.001055	68.715	89340
Han_Chinese	Adi_Dravider	Kashmiri	0.007421	0.000648	11.448	92415
Han_Chinese	Bhil	Kashmiri	0.006674	0.000501	13.315	93312
Han_Chinese	Bhumij	Kashmiri	0.024880	0.000756	32.920	92548
Han_Chinese	Birhor	Kashmiri	0.025233	0.000796	31.690	92280
Han_Chinese	Brahmin	Kashmiri	0.000315	0.000481	0.653	92931
Han_Chinese	Changpa	Kashmiri	0.061799	0.000981	63.025	92641
Han_Chinese	Gond	Kashmiri	0.020543	0.000607	33.861	93238
Han_Chinese	Ho	Kashmiri	0.028394	0.000798	35.596	92580
Han_Chinese	Irula	Kashmiri	0.011259	0.000637	17.669	92430
Han_Chinese	Jains	Kashmiri	0.001596	0.000598	2.670	92487
Han_Chinese	Jewish_Indian	Kashmiri	0.002338	0.000592	3.952	92492
Han_Chinese	Kallar	Kashmiri	0.006253	0.000630	9.920	92475
Han_Chinese	Kattunayakan	Kashmiri	0.014120	0.000689	20.505	92454
Han_Chinese	Korku	Kashmiri	0.023986	0.000788	30.427	92189
Han_Chinese	Kshatriya	Kashmiri	0.000504	0.000432	1.166	93252
Han_Chinese	Kuruchiyan	Kashmiri	0.005793	0.000622	9.308	92456
Han_Chinese	Gounder	Kashmiri	0.003795	0.000596	6.371	92476
Han_Chinese	Madiga	Kashmiri	0.008335	0.000527	15.813	93171
Han_Chinese	Malai_Kuravar	Kashmiri	0.005544	0.000704	7.870	92320
Han_Chinese	Mala	Kashmiri	0.008438	0.000519	16.260	93140
Han_Chinese	Mali	Kashmiri	0.005248	0.000602	8.711	92448
Han_Chinese	Minicoy	Kashmiri	0.008259	0.000628	13.149	92542
Han_Chinese	Munda	Kashmiri	0.023548	0.000740	31.804	92581
Han_Chinese	Narikuravar	Kashmiri	0.005596	0.000768	7.287	91949
Han_Chinese	Palliyar	Kashmiri	0.014754	0.000730	20.225	92490
Han_Chinese	Kashmiri_Pandit	Kashmiri	-0.000715	0.000420	-1.701	93264
Han_Chinese	Paniyas	Kashmiri	0.016420	0.000879	18.670	91788
Han_Chinese	Sherpa	Kashmiri	0.034935	0.000925	37.780	91946
Han_Chinese	Subba	Kashmiri	0.066188	0.000975	67.852	92486
Han_Chinese	Tibet-refugees	Kashmiri	0.066600	0.001029	64.704	92578
Han_Chinese	Vedda	Kashmiri	0.009575	0.000803	11.919	91823
Han_Chinese	Vysya	Kashmiri	0.005000	0.000515	9.705	93080
Han_Chinese	Tharu	Kashmiri	0.007923	0.000547	14.476	93030
Han_Chinese	Meghawal	Kashmiri	0.002257	0.000594	3.799	92482
Han_Chinese	Chenchu	Kashmiri	0.012155	0.001150	10.567	91267
Han_Chinese	Kurumba	Kashmiri	0.009931	0.000526	18.871	92912
Han_Chinese	Halakki	Kashmiri	0.005808	0.000567	10.242	92669
Han_Chinese	Santhal	Kashmiri	0.022268	0.000698	31.908	92843
Han_Chinese	Kharia	Kashmiri	0.028729	0.000715	40.167	92745
Han_Chinese	Vaish	Kashmiri	0.000882	0.000601	1.468	92365
Han_Chinese	Srivastava	Kashmiri	0.003678	0.000798	4.608	91806
Han_Chinese	Naidu	Kashmiri	0.005859	0.000663	8.835	92336
Han_Chinese	Velama	Kashmiri	0.002820	0.000632	4.463	92336
Han_Chinese	Sahariya	Kashmiri	0.019023	0.000771	24.675	92382
Han_Chinese	Lodi	Kashmiri	0.004564	0.000596	7.652	92402
Han_Chinese	Satnami	Kashmiri	0.014793	0.000691	21.422	92387
Han_Chinese	Kamsali	Kashmiri	0.007151	0.000672	10.642	92285
Han_Chinese	Nyshi	Kashmiri	0.071566	0.001177	60.781	92010
Han_Chinese	Aonaga	Kashmiri	0.071719	0.001159	61.881	92238
Japanese	Italy	Kashmiri	-0.008412	0.000449	-18.723	93312
Japanese	Gujarati	Kashmiri	0.001769	0.000378	4.674	93311
Japanese	Jewish_Iraqi	Kashmiri	-0.009441	0.000489	-19.297	93143
Japanese	Jewish_Syrian	Kashmiri	-0.008603	0.000486	-17.694	93207
Japanese	Jewish_S-Greek	Kashmiri	-0.007917	0.000470	-16.838	93299
Japanese	Jewish_Djerbian	Kashmiri	-0.007545	0.000650	-11.600	92141
Japanese	Jewish_Morocco	Kashmiri	-0.007763	0.000481	-16.128	93265
Japanese	Jewish_Libya	Kashmiri	-0.007595	0.000526	-14.441	93060
Japanese	Jewish_Tunisia	Kashmiri	-0.007518	0.000506	-14.870	93223
Japanese	Jewish_Algeria	Kashmiri	-0.007786	0.000483	-16.105	93247
Japanese	Jewish_Indian_Cochin	Kashmiri	0.002724	0.000491	5.546	93020
Japanese	Jewish_Yemen	Kashmiri	-0.007263	0.000507	-14.324	93233
Japanese	Jewish_Georgian	Kashmiri	-0.009089	0.000489	-18.579	93062
Japanese	Jewish_Indian_random	Kashmiri	0.000589	0.000463	1.272	93130
Japanese	Qinghai_Mongolian	Kashmiri	0.059580	0.000824	72.321	93272
Japanese	Tibetan_Qinghai	Kashmiri	0.065816	0.000900	73.144	93287
Japanese	Kashmiri_Tibetan	Kashmiri	0.048936	0.000821	59.624	92783
Japanese	Denmark	Kashmiri	-0.007696	0.000484	-15.910	93311
Japanese	Netherlands	Kashmiri	-0.007817	0.000462	-16.925	93312
Japanese	Serbia	Kashmiri	-0.007507	0.000472	-15.910	93312
Japanese	Hungary	Kashmiri	-0.006603	0.000505	-13.086	93213
Japanese	Ireland	Kashmiri	-0.007682	0.000495	-15.504	93300
Japanese	Portugal	Kashmiri	-0.007038	0.000516	-13.651	93189
Japanese	Romania	Kashmiri	-0.007139	0.000527	-13.552	93087
Japanese	Spain	Kashmiri	-0.007368	0.000469	-15.707	93312
Japanese	Switzerland	Kashmiri	-0.007951	0.000470	-16.902	93312
Japanese	UK	Kashmiri	-0.007667	0.000460	-16.668	93312
Japanese	Germany	Kashmiri	-0.007728	0.000461	-16.760	93312
Japanese	Austria	Kashmiri	-0.007546	0.000471	-16.037	93311
Japanese	Finland	Kashmiri	-0.001568	0.000504	-3.111	93302
Japanese	France	Kashmiri	-0.007766	0.000473	-16.414	93311
Japanese	Northern_Greece	Kashmiri	-0.007872	0.000471	-16.728	93303
Japanese	Norway	Kashmiri	-0.007398	0.000487	-15.192	93309
Japanese	Poland	Kashmiri	-0.007132	0.000477	-14.948	93304
Japanese	Sweden	Kashmiri	-0.006326	0.000489	-12.939	93310
Japanese	Czech_Republic	Kashmiri	-0.007427	0.000480	-15.467	93308
Japanese	Adygei	Kashmiri	-0.005336	0.000609	-8.762	89194
Japanese	Balochi	Kashmiri	-0.006089	0.000541	-11.246	89143
Japanese	Basque	Kashmiri	-0.008149	0.000655	-12.435	89223
Japanese	Bedouin	Kashmiri	-0.006422	0.000677	-9.482	89229
Japanese	Brahui	Kashmiri	-0.005554	0.000577	-9.630	89197
Japanese	Burusho	Kashmiri	0.004108	0.000613	6.698	89175
Japanese	Cambodian	Kashmiri	0.059505	0.000966	61.619	89363
Japanese	Dai	Kashmiri	0.070133	0.001057	66.366	89151
Japanese	Daur	Kashmiri	0.070194	0.001023	68.613	89336
Japanese	Druze	Kashmiri	-0.009737	0.000613	-15.876	89168
Japanese	Hazara	Kashmiri	0.030719	0.000814	37.732	89358
Japanese	Hezhen	Kashmiri	0.071507	0.001082	66.110	89202
Japanese	Kalash	Kashmiri	-0.004113	0.000683	-6.020	88839
Japanese	Lahu	Kashmiri	0.069382	0.001136	61.081	88955
Japanese	Miaozu	Kashmiri	0.073012	0.001059	68.949	89326
Japanese	Mongolia	Kashmiri	0.068110	0.001000	68.091	89310
Japanese	Naxi	Kashmiri	0.070656	0.001035	68.245	89330
Japanese	Orcadian	Kashmiri	-0.008416	0.000694	-12.121	89033
Japanese	Oroqen	Kashmiri	0.070178	0.001056	66.472	89195
Japanese	Palestinian	Kashmiri	-0.006438	0.000599	-10.742	89258
Japanese	Pathan	Kashmiri	-0.002977	0.000598	-4.977	89121
Japanese	Russian	Kashmiri	-0.001302	0.000668	-1.947	89234
Japanese	Sardinian	Kashmiri	-0.007209	0.000676	-10.663	89241
Japanese	She	Kashmiri	0.074033	0.001149	64.450	89018
Japanese	Sindhi	Kashmiri	-0.001192	0.000588	-2.027	89234
Japanese	Tu	Kashmiri	0.065568	0.000998	65.727	89330
Japanese	Tujia	Kashmiri	0.073974	0.001071	69.059	89355
Japanese	Uygur	Kashmiri	0.031833	0.000838	38.005	89328
Japanese	Xibo	Kashmiri	0.070381	0.000990	71.089	89358
Japanese	Yizu	Kashmiri	0.070242	0.001048	67.001	89331
Japanese	Adi_Dravider	Kashmiri	0.007470	0.000655	11.406	92331
Japanese	Bhil	Kashmiri	0.006810	0.000501	13.587	93158
Japanese	Bhumij	Kashmiri	0.023982	0.000747	32.083	92448
Japanese	Birhor	Kashmiri	0.024882	0.000789	31.525	92200
Japanese	Brahmin	Kashmiri	0.000415	0.000479	0.867	92801
Japanese	Changpa	Kashmiri	0.060184	0.000979	61.470	92581
Japanese	Gond	Kashmiri	0.020276	0.000607	33.424	93096
Japanese	Ho	Kashmiri	0.027537	0.000790	34.879	92515
Japanese	Irula	Kashmiri	0.011448	0.000645	17.741	92338
Japanese	Jains	Kashmiri	0.001576	0.000615	2.564	92378
Japanese	Jewish_Indian	Kashmiri	0.002699	0.000596	4.528	92392
Japanese	Kallar	Kashmiri	0.006185	0.000639	9.672	92380
Japanese	Kattunayakan	Kashmiri	0.014172	0.000690	20.544	92363
Japanese	Korku	Kashmiri	0.023604	0.000793	29.749	92128
Japanese	Kshatriya	Kashmiri	0.000510	0.000434	1.176	93100
Japanese	Kuruchiyan	Kashmiri	0.005988	0.000629	9.521	92371
Japanese	Gounder	Kashmiri	0.004035	0.000605	6.665	92377
Japanese	Madiga	Kashmiri	0.008496	0.000532	15.967	93021
Japanese	Malai_Kuravar	Kashmiri	0.005750	0.000716	8.034	92232
Japanese	Mala	Kashmiri	0.008383	0.000516	16.256	92998
Japanese	Mali	Kashmiri	0.005482	0.000613	8.949	92353
Japanese	Minicoy	Kashmiri	0.008227	0.000644	12.779	92447
Japanese	Munda	Kashmiri	0.023063	0.000725	31.805	92500
Japanese	Narikuravar	Kashmiri	0.005835	0.000753	7.746	91869
Japanese	Palliyar	Kashmiri	0.014986	0.000726	20.628	92402
Japanese	Kashmiri_Pandit	Kashmiri	-0.000681	0.000419	-1.625	93105
Japanese	Paniyas	Kashmiri	0.016222	0.000906	17.896	91740
Japanese	Sherpa	Kashmiri	0.034061	0.000921	36.989	91907
Japanese	Subba	Kashmiri	0.064417	0.000966	66.676	92450
Japanese	Tibet-refugees	Kashmiri	0.065010	0.001024	63.505	92539
Japanese	Vedda	Kashmiri	0.009828	0.000819	11.993	91764
Japanese	Vysya	Kashmiri	0.005135	0.000528	9.731	92929
Japanese	Tharu	Kashmiri	0.007668	0.000562	13.636	92890
Japanese	Meghawal	Kashmiri	0.002471	0.000585	4.227	92384
Japanese	Chenchu	Kashmiri	0.012262	0.001160	10.566	91235
Japanese	Kurumba	Kashmiri	0.010100	0.000533	18.947	92782
Japanese	Halakki	Kashmiri	0.005866	0.000571	10.273	92550
Japanese	Santhal	Kashmiri	0.021972	0.000698	31.471	92733
Japanese	Kharia	Kashmiri	0.028082	0.000722	38.905	92653
Japanese	Vaish	Kashmiri	0.001074	0.000602	1.785	92275
Japanese	Srivastava	Kashmiri	0.003882	0.000808	4.805	91758
Japanese	Naidu	Kashmiri	0.005897	0.000662	8.906	92249
Japanese	Velama	Kashmiri	0.002849	0.000634	4.492	92242
Japanese	Sahariya	Kashmiri	0.018757	0.000780	24.050	92309
Japanese	Lodi	Kashmiri	0.004115	0.000600	6.863	92306
Japanese	Satnami	Kashmiri	0.014682	0.000698	21.023	92297
Japanese	Kamsali	Kashmiri	0.007121	0.000696	10.231	92204
Japanese	Nyshi	Kashmiri	0.069771	0.001176	59.336	92002
Japanese	Aonaga	Kashmiri	0.069941	0.001128	62.008	92229
Italy	Gujarati	Kashmiri	-0.003413	0.000246	-13.879	93665
Italy	Jewish_Iraqi	Kashmiri	0.017896	0.000429	41.762	93486
Italy	Jewish_Syrian	Kashmiri	0.019583	0.000429	45.666	93554
Italy	Jewish_S-Greek	Kashmiri	0.020698	0.000413	50.107	93653
Italy	Jewish_Djerbian	Kashmiri	0.020205	0.000549	36.811	92328
Italy	Jewish_Morocco	Kashmiri	0.020561	0.000432	47.584	93619
Italy	Jewish_Libya	Kashmiri	0.020201	0.000433	46.704	93398
Italy	Jewish_Tunisia	Kashmiri	0.020651	0.000429	48.132	93570
Italy	Jewish_Algeria	Kashmiri	0.020316	0.000437	46.439	93596
Italy	Jewish_Indian_Cochin	Kashmiri	0.000620	0.000333	1.859	93327
Italy	Jewish_Yemen	Kashmiri	0.019491	0.000432	45.118	93578
Italy	Jewish_Georgian	Kashmiri	0.017562	0.000436	40.273	93376
Italy	Jewish_Indian_random	Kashmiri	0.003092	0.000321	9.637	93460
Italy	Qinghai_Mongolian	Kashmiri	-0.004934	0.000398	-12.411	93533
Italy	Tibetan_Qinghai	Kashmiri	-0.007906	0.000436	-18.153	93542
Italy	Kashmiri_Tibetan	Kashmiri	-0.006265	0.000411	-15.235	92931
Italy	Denmark	Kashmiri	0.020666	0.000421	49.104	93665
Italy	Netherlands	Kashmiri	0.020731	0.000415	49.907	93666
Italy	Serbia	Kashmiri	0.021018	0.000427	49.229	93666
Italy	Hungary	Kashmiri	0.020174	0.000428	47.123	93548
Italy	Ireland	Kashmiri	0.020714	0.000427	48.493	93654
Italy	Portugal	Kashmiri	0.021722	0.000446	48.708	93529
Italy	Romania	Kashmiri	0.020099	0.000451	44.527	93416
Italy	Spain	Kashmiri	0.022180	0.000425	52.136	93666
Italy	Switzerland	Kashmiri	0.021585	0.000421	51.222	93666
Italy	UK	Kashmiri	0.020557	0.000417	49.328	93666
Italy	Germany	Kashmiri	0.020705	0.000414	50.024	93666
Italy	Austria	Kashmiri	0.021219	0.000424	49.997	93664
Italy	Finland	Kashmiri	0.017546	0.000408	43.011	93653
Italy	France	Kashmiri	0.021748	0.000432	50.309	93665
Italy	Northern_Greece	Kashmiri	0.021200	0.000435	48.762	93657
Italy	Norway	Kashmiri	0.020351	0.000419	48.525	93663
Italy	Poland	Kashmiri	0.019810	0.000427	46.382	93658
Italy	Sweden	Kashmiri	0.019808	0.000424	46.699	93664
Italy	Czech_Republic	Kashmiri	0.020492	0.000419	48.950	93662
Italy	Adygei	Kashmiri	0.014646	0.000470	31.142	89378
Italy	Balochi	Kashmiri	0.006046	0.000410	14.732	89323
Italy	Basque	Kashmiri	0.023556	0.000533	44.212	89404
Italy	Bedouin	Kashmiri	0.019575	0.000512	38.252	89393
Italy	Brahui	Kashmiri	0.006148	0.000426	14.431	89368
Italy	Burusho	Kashmiri	0.001003	0.000394	2.547	89333
Italy	Cambodian	Kashmiri	-0.007571	0.000490	-15.451	89424
Italy	Dai	Kashmiri	-0.008512	0.000556	-15.318	89163
Italy	Daur	Kashmiri	-0.007544	0.000524	-14.404	89366
Italy	Druze	Kashmiri	0.019505	0.000512	38.112	89350
Italy	Hazara	Kashmiri	0.001256	0.000431	2.914	89504
Italy	Hezhen	Kashmiri	-0.008632	0.000526	-16.424	89225
Italy	Kalash	Kashmiri	0.003770	0.000469	8.040	88974
Italy	Lahu	Kashmiri	-0.008606	0.000586	-14.698	88968
Italy	Miaozu	Kashmiri	-0.008714	0.000532	-16.385	89344
Italy	Mongolia	Kashmiri	-0.006857	0.000480	-14.281	89362
Italy	Naxi	Kashmiri	-0.009374	0.000537	-17.442	89364
Italy	Orcadian	Kashmiri	0.020634	0.000530	38.938	89188
Italy	Oroqen	Kashmiri	-0.007775	0.000541	-14.371	89220
Italy	Palestinian	Kashmiri	0.018366	0.000480	38.242	89459
Italy	Pathan	Kashmiri	0.004124	0.000420	9.831	89271
Italy	Russian	Kashmiri	0.016442	0.000474	34.700	89398
Italy	Sardinian	Kashmiri	0.026016	0.000549	47.378	89416
Italy	She	Kashmiri	-0.007909	0.000555	-14.247	89034
Italy	Sindhi	Kashmiri	0.002128	0.000416	5.111	89400
Italy	Tu	Kashmiri	-0.007359	0.000488	-15.069	89372
Italy	Tujia	Kashmiri	-0.008934	0.000531	-16.834	89377
Italy	Uygur	Kashmiri	0.001388	0.000422	3.290	89445
Italy	Xibo	Kashmiri	-0.006968	0.000505	-13.796	89398
Italy	Yizu	Kashmiri	-0.008326	0.000523	-15.927	89342
Italy	Adi_Dravider	Kashmiri	-0.008455	0.000388	-21.789	92510
Italy	Bhil	Kashmiri	-0.006192	0.000296	-20.889	93480
Italy	Bhumij	Kashmiri	-0.009507	0.000434	-21.919	92617
Italy	Birhor	Kashmiri	-0.010232	0.000483	-21.197	92340
Italy	Brahmin	Kashmiri	-0.000298	0.000346	-0.860	93081
Italy	Changpa	Kashmiri	-0.007744	0.000503	-15.392	92660
Italy	Gond	Kashmiri	-0.008870	0.000342	-25.918	93376
Italy	Ho	Kashmiri	-0.010270	0.000439	-23.386	92657
Italy	Irula	Kashmiri	-0.007958	0.000405	-19.673	92519
Italy	Jains	Kashmiri	-0.003378	0.000408	-8.280	92601
Italy	Jewish_Indian	Kashmiri	-0.000650	0.000387	-1.679	92603
Italy	Kallar	Kashmiri	-0.006370	0.000405	-15.741	92585
Italy	Kattunayakan	Kashmiri	-0.008489	0.000439	-19.358	92516
Italy	Korku	Kashmiri	-0.010086	0.000464	-21.756	92235
Italy	Kshatriya	Kashmiri	-0.001000	0.000292	-3.421	93425
Italy	Kuruchiyan	Kashmiri	-0.005837	0.000393	-14.842	92558
Italy	Gounder	Kashmiri	-0.004980	0.000378	-13.182	92581
Italy	Madiga	Kashmiri	-0.007758	0.000327	-23.747	93317
Italy	Malai_Kuravar	Kashmiri	-0.006147	0.000443	-13.882	92415
Italy	Mala	Kashmiri	-0.007856	0.000319	-24.651	93288
Italy	Mali	Kashmiri	-0.003798	0.000420	-9.037	92557
Italy	Minicoy	Kashmiri	-0.005470	0.000384	-14.250	92644
Italy	Munda	Kashmiri	-0.010038	0.000414	-24.262	92654
Italy	Narikuravar	Kashmiri	-0.005448	0.000526	-10.353	92015
Italy	Palliyar	Kashmiri	-0.008886	0.000435	-20.431	92579
Italy	Kashmiri_Pandit	Kashmiri	0.000229	0.000300	0.762	93437
Italy	Paniyas	Kashmiri	-0.009877	0.000569	-17.371	91817
Italy	Sherpa	Kashmiri	-0.006167	0.000545	-11.320	91979
Italy	Subba	Kashmiri	-0.009071	0.000515	-17.606	92501
Italy	Tibet-refugees	Kashmiri	-0.007783	0.000510	-15.263	92591
Italy	Vedda	Kashmiri	-0.006070	0.000561	-10.828	91870
Italy	Vysya	Kashmiri	-0.007123	0.000331	-21.543	93232
Italy	Tharu	Kashmiri	-0.005299	0.000334	-15.872	93165
Italy	Meghawal	Kashmiri	-0.002275	0.000394	-5.772	92602
Italy	Chenchu	Kashmiri	-0.007702	0.000763	-10.093	91300
Italy	Kurumba	Kashmiri	-0.007647	0.000350	-21.850	93028
Italy	Halakki	Kashmiri	-0.005642	0.000341	-16.546	92800
Italy	Santhal	Kashmiri	-0.010085	0.000387	-26.047	92923
Italy	Kharia	Kashmiri	-0.010128	0.000404	-25.045	92809
Italy	Vaish	Kashmiri	-0.001224	0.000391	-3.133	92475
Italy	Srivastava	Kashmiri	-0.003878	0.000511	-7.581	91853
Italy	Naidu	Kashmiri	-0.005434	0.000408	-13.323	92414
Italy	Velama	Kashmiri	-0.004222	0.000432	-9.776	92431
Italy	Sahariya	Kashmiri	-0.008232	0.000426	-19.304	92464
Italy	Lodi	Kashmiri	-0.005820	0.000377	-15.442	92490
Italy	Satnami	Kashmiri	-0.007425	0.000438	-16.936	92454
Italy	Kamsali	Kashmiri	-0.006964	0.000435	-16.002	92368
Italy	Nyshi	Kashmiri	-0.008313	0.000621	-13.377	92016
Italy	Aonaga	Kashmiri	-0.009016	0.000552	-16.341	92241
Gujarati	Jewish_Iraqi	Kashmiri	-0.003372	0.000264	-12.772	93485
Gujarati	Jewish_Syrian	Kashmiri	-0.003291	0.000267	-12.345	93553
Gujarati	Jewish_S-Greek	Kashmiri	-0.003256	0.000249	-13.098	93652
Gujarati	Jewish_Djerbian	Kashmiri	-0.003338	0.000379	-8.804	92327
Gujarati	Jewish_Morocco	Kashmiri	-0.003112	0.000254	-12.274	93618
Gujarati	Jewish_Libya	Kashmiri	-0.002982	0.000272	-10.976	93397
Gujarati	Jewish_Tunisia	Kashmiri	-0.002930	0.000264	-11.093	93569
Gujarati	Jewish_Algeria	Kashmiri	-0.003220	0.000262	-12.271	93595
Gujarati	Jewish_Indian_Cochin	Kashmiri	0.002064	0.000272	7.597	93327
Gujarati	Jewish_Yemen	Kashmiri	-0.002912	0.000270	-10.806	93577
Gujarati	Jewish_Georgian	Kashmiri	-0.003263	0.000261	-12.491	93375
Gujarati	Jewish_Indian_random	Kashmiri	0.001137	0.000249	4.569	93460
Gujarati	Qinghai_Mongolian	Kashmiri	0.000732	0.000330	2.214	93532
Gujarati	Tibetan_Qinghai	Kashmiri	0.001378	0.000363	3.796	93541
Gujarati	Kashmiri_Tibetan	Kashmiri	0.000860	0.000355	2.424	92930
Gujarati	Denmark	Kashmiri	-0.003414	0.000256	-13.342	93664
Gujarati	Netherlands	Kashmiri	-0.003413	0.000249	-13.702	93665
Gujarati	Serbia	Kashmiri	-0.003556	0.000252	-14.086	93665
Gujarati	Hungary	Kashmiri	-0.003368	0.000266	-12.663	93547
Gujarati	Ireland	Kashmiri	-0.003217	0.000267	-12.062	93653
Gujarati	Portugal	Kashmiri	-0.003187	0.000274	-11.625	93528
Gujarati	Romania	Kashmiri	-0.003428	0.000290	-11.802	93415
Gujarati	Spain	Kashmiri	-0.003376	0.000249	-13.573	93665
Gujarati	Switzerland	Kashmiri	-0.003474	0.000250	-13.913	93665
Gujarati	UK	Kashmiri	-0.003370	0.000247	-13.651	93665
Gujarati	Germany	Kashmiri	-0.003397	0.000247	-13.731	93665
Gujarati	Austria	Kashmiri	-0.003314	0.000256	-12.949	93663
Gujarati	Finland	Kashmiri	-0.002882	0.000269	-10.730	93652
Gujarati	France	Kashmiri	-0.003370	0.000252	-13.347	93664
Gujarati	Northern_Greece	Kashmiri	-0.003336	0.000253	-13.179	93656
Gujarati	Norway	Kashmiri	-0.003227	0.000255	-12.638	93662
Gujarati	Poland	Kashmiri	-0.003458	0.000256	-13.500	93657
Gujarati	Sweden	Kashmiri	-0.003172	0.000263	-12.070	93663
Gujarati	Czech_Republic	Kashmiri	-0.003303	0.000253	-13.054	93661
Gujarati	Adygei	Kashmiri	-0.003463	0.000309	-11.219	89378
Gujarati	Balochi	Kashmiri	-0.001093	0.000292	-3.750	89323
Gujarati	Basque	Kashmiri	-0.003564	0.000348	-10.241	89404
Gujarati	Bedouin	Kashmiri	-0.002973	0.000356	-8.351	89393
Gujarati	Brahui	Kashmiri	-0.001356	0.000300	-4.513	89368
Gujarati	Burusho	Kashmiri	-0.000731	0.000306	-2.392	89333
Gujarati	Cambodian	Kashmiri	0.002660	0.000409	6.500	89423
Gujarati	Dai	Kashmiri	0.002294	0.000425	5.394	89162
Gujarati	Daur	Kashmiri	0.001242	0.000422	2.942	89365
Gujarati	Druze	Kashmiri	-0.003328	0.000332	-10.025	89350
Gujarati	Hazara	Kashmiri	-0.000504	0.000322	-1.563	89503
Gujarati	Hezhen	Kashmiri	0.001056	0.000434	2.431	89224
Gujarati	Kalash	Kashmiri	-0.001428	0.000346	-4.127	88974
Gujarati	Lahu	Kashmiri	0.002011	0.000484	4.159	88967
Gujarati	Miaozu	Kashmiri	0.001786	0.000425	4.201	89344
Gujarati	Mongolia	Kashmiri	0.001165	0.000405	2.876	89361
Gujarati	Naxi	Kashmiri	0.001836	0.000429	4.277	89363
Gujarati	Orcadian	Kashmiri	-0.003571	0.000340	-10.491	89187
Gujarati	Oroqen	Kashmiri	0.001166	0.000436	2.674	89219
Gujarati	Palestinian	Kashmiri	-0.002793	0.000320	-8.718	89459
Gujarati	Pathan	Kashmiri	-0.000385	0.000303	-1.267	89271
Gujarati	Russian	Kashmiri	-0.002897	0.000334	-8.685	89397
Gujarati	Sardinian	Kashmiri	-0.003133	0.000347	-9.027	89415
Gujarati	She	Kashmiri	0.002164	0.000471	4.599	89034
Gujarati	Sindhi	Kashmiri	0.000220	0.000304	0.725	89400
Gujarati	Tu	Kashmiri	0.001184	0.000410	2.884	89371
Gujarati	Tujia	Kashmiri	0.001276	0.000447	2.852	89376
Gujarati	Uygur	Kashmiri	-0.000374	0.000326	-1.149	89445
Gujarati	Xibo	Kashmiri	0.001515	0.000405	3.742	89398
Gujarati	Yizu	Kashmiri	0.001662	0.000427	3.889	89341
Gujarati	Adi_Dravider	Kashmiri	0.004102	0.000342	11.986	92510
Gujarati	Bhil	Kashmiri	0.004026	0.000278	14.481	93480
Gujarati	Bhumij	Kashmiri	0.005279	0.000375	14.065	92617
Gujarati	Birhor	Kashmiri	0.005027	0.000399	12.586	92340
Gujarati	Brahmin	Kashmiri	0.001202	0.000281	4.272	93080
Gujarati	Changpa	Kashmiri	0.001258	0.000401	3.139	92659
Gujarati	Gond	Kashmiri	0.005277	0.000302	17.476	93375
Gujarati	Ho	Kashmiri	0.005176	0.000379	13.672	92657
Gujarati	Irula	Kashmiri	0.004278	0.000345	12.387	92519
Gujarati	Jains	Kashmiri	0.002827	0.000335	8.443	92601
Gujarati	Jewish_Indian	Kashmiri	0.001528	0.000310	4.927	92603
Gujarati	Kallar	Kashmiri	0.003854	0.000331	11.659	92584
Gujarati	Kattunayakan	Kashmiri	0.004816	0.000372	12.949	92516
Gujarati	Korku	Kashmiri	0.004554	0.000396	11.512	92235
Gujarati	Kshatriya	Kashmiri	0.001505	0.000246	6.112	93424
Gujarati	Kuruchiyan	Kashmiri	0.003374	0.000327	10.325	92557
Gujarati	Gounder	Kashmiri	0.003412	0.000317	10.746	92581
Gujarati	Madiga	Kashmiri	0.004434	0.000292	15.192	93317
Gujarati	Malai_Kuravar	Kashmiri	0.004364	0.000380	11.499	92414
Gujarati	Mala	Kashmiri	0.004604	0.000290	15.872	93288
Gujarati	Mali	Kashmiri	0.002921	0.000328	8.903	92557
Gujarati	Minicoy	Kashmiri	0.003500	0.000334	10.482	92644
Gujarati	Munda	Kashmiri	0.004692	0.000358	13.121	92654
Gujarati	Narikuravar	Kashmiri	0.003138	0.000412	7.609	92014
Gujarati	Palliyar	Kashmiri	0.005066	0.000383	13.235	92579
Gujarati	Kashmiri_Pandit	Kashmiri	-0.000117	0.000235	-0.498	93436
Gujarati	Paniyas	Kashmiri	0.005226	0.000450	11.600	91817
Gujarati	Sherpa	Kashmiri	0.002101	0.000426	4.932	91979
Gujarati	Subba	Kashmiri	0.001666	0.000422	3.944	92501
Gujarati	Tibet-refugees	Kashmiri	0.001473	0.000423	3.483	92591
Gujarati	Vedda	Kashmiri	0.004610	0.000445	10.367	91869
Gujarati	Vysya	Kashmiri	0.004359	0.000305	14.294	93231
Gujarati	Tharu	Kashmiri	0.003186	0.000295	10.800	93165
Gujarati	Meghawal	Kashmiri	0.002378	0.000313	7.601	92601
Gujarati	Chenchu	Kashmiri	0.004155	0.000570	7.287	91300
Gujarati	Kurumba	Kashmiri	0.004400	0.000293	15.016	93028
Gujarati	Halakki	Kashmiri	0.003406	0.000304	11.219	92800
Gujarati	Santhal	Kashmiri	0.005211	0.000353	14.742	92923
Gujarati	Kharia	Kashmiri	0.005013	0.000358	14.019	92808
Gujarati	Vaish	Kashmiri	0.001760	0.000328	5.364	92475
Gujarati	Srivastava	Kashmiri	0.002469	0.000422	5.846	91852
Gujarati	Naidu	Kashmiri	0.003629	0.000347	10.445	92414
Gujarati	Velama	Kashmiri	0.003461	0.000361	9.585	92431
Gujarati	Sahariya	Kashmiri	0.004387	0.000382	11.491	92464
Gujarati	Lodi	Kashmiri	0.003853	0.000326	11.811	92490
Gujarati	Satnami	Kashmiri	0.004521	0.000364	12.403	92454
Gujarati	Kamsali	Kashmiri	0.004155	0.000375	11.091	92367
Gujarati	Nyshi	Kashmiri	0.001473	0.000514	2.866	92016
Gujarati	Aonaga	Kashmiri	0.001803	0.000456	3.954	92240
Jewish_Iraqi	Jewish_Syrian	Kashmiri	0.019248	0.000462	41.697	93404
Jewish_Iraqi	Jewish_S-Greek	Kashmiri	0.018811	0.000436	43.186	93474
Jewish_Iraqi	Jewish_Djerbian	Kashmiri	0.018218	0.000606	30.070	92271
Jewish_Iraqi	Jewish_Morocco	Kashmiri	0.018832	0.000463	40.695	93455
Jewish_Iraqi	Jewish_Libya	Kashmiri	0.019054	0.000482	39.543	93262
Jewish_Iraqi	Jewish_Tunisia	Kashmiri	0.019329	0.000466	41.518	93410
Jewish_Iraqi	Jewish_Algeria	Kashmiri	0.018703	0.000462	40.478	93431
Jewish_Iraqi	Jewish_Indian_Cochin	Kashmiri	0.001000	0.000356	2.806	93183
Jewish_Iraqi	Jewish_Yemen	Kashmiri	0.020572	0.000466	44.111	93425
Jewish_Iraqi	Jewish_Georgian	Kashmiri	0.017513	0.000482	36.325	93241
Jewish_Iraqi	Jewish_Indian_random	Kashmiri	0.003539	0.000346	10.216	93304
Jewish_Iraqi	Qinghai_Mongolian	Kashmiri	-0.006310	0.000438	-14.415	93358
Jewish_Iraqi	Tibetan_Qinghai	Kashmiri	-0.008923	0.000474	-18.821	93369
Jewish_Iraqi	Kashmiri_Tibetan	Kashmiri	-0.006994	0.000457	-15.299	92795
Jewish_Iraqi	Denmark	Kashmiri	0.014484	0.000417	34.691	93485
Jewish_Iraqi	Netherlands	Kashmiri	0.014827	0.000411	36.107	93486
Jewish_Iraqi	Serbia	Kashmiri	0.016213	0.000431	37.649	93486
Jewish_Iraqi	Hungary	Kashmiri	0.015043	0.000442	34.049	93379
Jewish_Iraqi	Ireland	Kashmiri	0.014697	0.000421	34.874	93477
Jewish_Iraqi	Portugal	Kashmiri	0.016553	0.000455	36.381	93370
Jewish_Iraqi	Romania	Kashmiri	0.015799	0.000468	33.723	93268
Jewish_Iraqi	Spain	Kashmiri	0.016934	0.000427	39.678	93486
Jewish_Iraqi	Switzerland	Kashmiri	0.016022	0.000420	38.137	93486
Jewish_Iraqi	UK	Kashmiri	0.014607	0.000408	35.806	93486
Jewish_Iraqi	Germany	Kashmiri	0.014882	0.000409	36.367	93486
Jewish_Iraqi	Austria	Kashmiri	0.015807	0.000426	37.098	93484
Jewish_Iraqi	Finland	Kashmiri	0.011427	0.000406	28.138	93474
Jewish_Iraqi	France	Kashmiri	0.016095	0.000434	37.060	93485
Jewish_Iraqi	Northern_Greece	Kashmiri	0.017199	0.000439	39.189	93480
Jewish_Iraqi	Norway	Kashmiri	0.014034	0.000414	33.902	93484
Jewish_Iraqi	Poland	Kashmiri	0.013901	0.000427	32.562	93478
Jewish_Iraqi	Sweden	Kashmiri	0.013455	0.000421	31.922	93484
Jewish_Iraqi	Czech_Republic	Kashmiri	0.014639	0.000421	34.759	93482
Jewish_Iraqi	Adygei	Kashmiri	0.012787	0.000497	25.718	89296
Jewish_Iraqi	Balochi	Kashmiri	0.006865	0.000442	15.529	89248
Jewish_Iraqi	Basque	Kashmiri	0.017266	0.000565	30.578	89321
Jewish_Iraqi	Bedouin	Kashmiri	0.020375	0.000572	35.591	89317
Jewish_Iraqi	Brahui	Kashmiri	0.006619	0.000468	14.155	89296
Jewish_Iraqi	Burusho	Kashmiri	0.000590	0.000429	1.375	89244
Jewish_Iraqi	Cambodian	Kashmiri	-0.008280	0.000516	-16.046	89312
Jewish_Iraqi	Dai	Kashmiri	-0.008932	0.000613	-14.571	89046
Jewish_Iraqi	Daur	Kashmiri	-0.008828	0.000566	-15.604	89248
Jewish_Iraqi	Druze	Kashmiri	0.019026	0.000558	34.113	89283
Jewish_Iraqi	Hazara	Kashmiri	-0.000162	0.000476	-0.341	89398
Jewish_Iraqi	Hezhen	Kashmiri	-0.009852	0.000563	-17.495	89116
Jewish_Iraqi	Kalash	Kashmiri	0.003262	0.000524	6.226	88915
Jewish_Iraqi	Lahu	Kashmiri	-0.009694	0.000638	-15.204	88875
Jewish_Iraqi	Miaozu	Kashmiri	-0.009503	0.000565	-16.819	89221
Jewish_Iraqi	Mongolia	Kashmiri	-0.008117	0.000525	-15.468	89245
Jewish_Iraqi	Naxi	Kashmiri	-0.010190	0.000578	-17.638	89244
Jewish_Iraqi	Orcadian	Kashmiri	0.014855	0.000560	26.516	89102
Jewish_Iraqi	Oroqen	Kashmiri	-0.008929	0.000586	-15.248	89121
Jewish_Iraqi	Palestinian	Kashmiri	0.018521	0.000531	34.891	89370
Jewish_Iraqi	Pathan	Kashmiri	0.003382	0.000456	7.411	89201
Jewish_Iraqi	Russian	Kashmiri	0.010983	0.000484	22.678	89308
Jewish_Iraqi	Sardinian	Kashmiri	0.021040	0.000585	35.978	89338
Jewish_Iraqi	She	Kashmiri	-0.009080	0.000608	-14.940	88935
Jewish_Iraqi	Sindhi	Kashmiri	0.002458	0.000461	5.333	89315
Jewish_Iraqi	Tu	Kashmiri	-0.008111	0.000553	-14.657	89257
Jewish_Iraqi	Tujia	Kashmiri	-0.009963	0.000575	-17.340	89250
Jewish_Iraqi	Uygur	Kashmiri	0.000131	0.000470	0.279	89342
Jewish_Iraqi	Xibo	Kashmiri	-0.008167	0.000556	-14.685	89283
Jewish_Iraqi	Yizu	Kashmiri	-0.009359	0.000568	-16.474	89219
Jewish_Iraqi	Adi_Dravider	Kashmiri	-0.007899	0.000431	-18.340	92411
Jewish_Iraqi	Bhil	Kashmiri	-0.006066	0.000306	-19.821	93322
Jewish_Iraqi	Bhumij	Kashmiri	-0.010062	0.000471	-21.379	92510
Jewish_Iraqi	Birhor	Kashmiri	-0.010735	0.000527	-20.363	92242
Jewish_Iraqi	Brahmin	Kashmiri	-0.001125	0.000378	-2.978	92955
Jewish_Iraqi	Changpa	Kashmiri	-0.008800	0.000557	-15.810	92540
Jewish_Iraqi	Gond	Kashmiri	-0.009059	0.000358	-25.313	93218
Jewish_Iraqi	Ho	Kashmiri	-0.010825	0.000472	-22.945	92549
Jewish_Iraqi	Irula	Kashmiri	-0.007833	0.000443	-17.667	92424
Jewish_Iraqi	Jains	Kashmiri	-0.003577	0.000441	-8.119	92519
Jewish_Iraqi	Jewish_Indian	Kashmiri	-0.000089	0.000421	-0.211	92515
Jewish_Iraqi	Kallar	Kashmiri	-0.005295	0.000450	-11.774	92499
Jewish_Iraqi	Kattunayakan	Kashmiri	-0.008082	0.000457	-17.689	92407
Jewish_Iraqi	Korku	Kashmiri	-0.010378	0.000491	-21.117	92154
Jewish_Iraqi	Kshatriya	Kashmiri	-0.001407	0.000327	-4.303	93274
Jewish_Iraqi	Kuruchiyan	Kashmiri	-0.005524	0.000416	-13.284	92480
Jewish_Iraqi	Gounder	Kashmiri	-0.004081	0.000422	-9.678	92502
Jewish_Iraqi	Madiga	Kashmiri	-0.007588	0.000344	-22.070	93167
Jewish_Iraqi	Malai_Kuravar	Kashmiri	-0.005441	0.000485	-11.220	92335
Jewish_Iraqi	Mala	Kashmiri	-0.007861	0.000338	-23.250	93155
Jewish_Iraqi	Mali	Kashmiri	-0.003750	0.000444	-8.440	92466
Jewish_Iraqi	Minicoy	Kashmiri	-0.005137	0.000436	-11.781	92552
Jewish_Iraqi	Munda	Kashmiri	-0.010337	0.000452	-22.878	92542
Jewish_Iraqi	Narikuravar	Kashmiri	-0.005108	0.000542	-9.424	91960
Jewish_Iraqi	Palliyar	Kashmiri	-0.009154	0.000465	-19.691	92475
Jewish_Iraqi	Kashmiri_Pandit	Kashmiri	0.000119	0.000320	0.373	93285
Jewish_Iraqi	Paniyas	Kashmiri	-0.009462	0.000626	-15.114	91766
Jewish_Iraqi	Sherpa	Kashmiri	-0.006150	0.000586	-10.501	91922
Jewish_Iraqi	Subba	Kashmiri	-0.009947	0.000570	-17.460	92390
Jewish_Iraqi	Tibet-refugees	Kashmiri	-0.008681	0.000569	-15.261	92474
Jewish_Iraqi	Vedda	Kashmiri	-0.006481	0.000583	-11.110	91832
Jewish_Iraqi	Vysya	Kashmiri	-0.006456	0.000365	-17.699	93095
Jewish_Iraqi	Tharu	Kashmiri	-0.005411	0.000358	-15.099	93035
Jewish_Iraqi	Meghawal	Kashmiri	-0.002040	0.000415	-4.914	92515
Jewish_Iraqi	Chenchu	Kashmiri	-0.006839	0.000827	-8.266	91271
Jewish_Iraqi	Kurumba	Kashmiri	-0.007096	0.000359	-19.747	92899
Jewish_Iraqi	Halakki	Kashmiri	-0.005068	0.000378	-13.392	92684
Jewish_Iraqi	Santhal	Kashmiri	-0.010305	0.000428	-24.069	92792
Jewish_Iraqi	Kharia	Kashmiri	-0.010638	0.000429	-24.823	92683
Jewish_Iraqi	Vaish	Kashmiri	-0.001879	0.000428	-4.394	92377
Jewish_Iraqi	Srivastava	Kashmiri	-0.004234	0.000573	-7.384	91812
Jewish_Iraqi	Naidu	Kashmiri	-0.004843	0.000457	-10.597	92329
Jewish_Iraqi	Velama	Kashmiri	-0.003880	0.000470	-8.253	92354
Jewish_Iraqi	Sahariya	Kashmiri	-0.008316	0.000456	-18.237	92370
Jewish_Iraqi	Lodi	Kashmiri	-0.005572	0.000422	-13.216	92405
Jewish_Iraqi	Satnami	Kashmiri	-0.007483	0.000484	-15.462	92363
Jewish_Iraqi	Kamsali	Kashmiri	-0.006620	0.000477	-13.881	92290
Jewish_Iraqi	Nyshi	Kashmiri	-0.009358	0.000679	-13.775	91948
Jewish_Iraqi	Aonaga	Kashmiri	-0.009811	0.000647	-15.159	92147
Jewish_Syrian	Jewish_S-Greek	Kashmiri	0.020376	0.000437	46.585	93547
Jewish_Syrian	Jewish_Djerbian	Kashmiri	0.020037	0.000594	33.707	92288
Jewish_Syrian	Jewish_Morocco	Kashmiri	0.020446	0.000459	44.503	93516
Jewish_Syrian	Jewish_Libya	Kashmiri	0.020410	0.000456	44.726	93315
Jewish_Syrian	Jewish_Tunisia	Kashmiri	0.020737	0.000450	46.036	93474
Jewish_Syrian	Jewish_Algeria	Kashmiri	0.020321	0.000459	44.300	93496
Jewish_Syrian	Jewish_Indian_Cochin	Kashmiri	0.001022	0.000359	2.845	93231
Jewish_Syrian	Jewish_Yemen	Kashmiri	0.021167	0.000458	46.226	93481
Jewish_Syrian	Jewish_Georgian	Kashmiri	0.017695	0.000462	38.279	93301
Jewish_Syrian	Jewish_Indian_random	Kashmiri	0.003640	0.000348	10.454	93368
Jewish_Syrian	Qinghai_Mongolian	Kashmiri	-0.005414	0.000428	-12.639	93424
Jewish_Syrian	Tibetan_Qinghai	Kashmiri	-0.008056	0.000467	-17.262	93431
Jewish_Syrian	Kashmiri_Tibetan	Kashmiri	-0.006375	0.000446	-14.300	92842
Jewish_Syrian	Denmark	Kashmiri	0.016447	0.000425	38.718	93553
Jewish_Syrian	Netherlands	Kashmiri	0.016761	0.000418	40.110	93554
Jewish_Syrian	Serbia	Kashmiri	0.017845	0.000439	40.666	93554
Jewish_Syrian	Hungary	Kashmiri	0.016828	0.000438	38.424	93444
Jewish_Syrian	Ireland	Kashmiri	0.016770	0.000432	38.787	93544
Jewish_Syrian	Portugal	Kashmiri	0.018621	0.000468	39.795	93428
Jewish_Syrian	Romania	Kashmiri	0.017317	0.000473	36.608	93326
Jewish_Syrian	Spain	Kashmiri	0.018922	0.000429	44.133	93554
Jewish_Syrian	Switzerland	Kashmiri	0.018080	0.000427	42.343	93554
Jewish_Syrian	UK	Kashmiri	0.016548	0.000421	39.262	93554
Jewish_Syrian	Germany	Kashmiri	0.016826	0.000418	40.280	93554
Jewish_Syrian	Austria	Kashmiri	0.017740	0.000435	40.779	93552
Jewish_Syrian	Finland	Kashmiri	0.013195	0.000423	31.203	93542
Jewish_Syrian	France	Kashmiri	0.018121	0.000438	41.366	93553
Jewish_Syrian	Northern_Greece	Kashmiri	0.018820	0.000446	42.177	93546
Jewish_Syrian	Norway	Kashmiri	0.016167	0.000430	37.598	93552
Jewish_Syrian	Poland	Kashmiri	0.015815	0.000433	36.496	93546
Jewish_Syrian	Sweden	Kashmiri	0.015574	0.000432	36.012	93552
Jewish_Syrian	Czech_Republic	Kashmiri	0.016612	0.000424	39.154	93551
Jewish_Syrian	Adygei	Kashmiri	0.013612	0.000517	26.353	89330
Jewish_Syrian	Balochi	Kashmiri	0.006811	0.000430	15.835	89282
Jewish_Syrian	Basque	Kashmiri	0.019526	0.000555	35.164	89357
Jewish_Syrian	Bedouin	Kashmiri	0.021158	0.000554	38.185	89358
Jewish_Syrian	Brahui	Kashmiri	0.006445	0.000460	14.014	89325
Jewish_Syrian	Burusho	Kashmiri	0.000436	0.000409	1.067	89275
Jewish_Syrian	Cambodian	Kashmiri	-0.007603	0.000541	-14.067	89347
Jewish_Syrian	Dai	Kashmiri	-0.008493	0.000592	-14.354	89092
Jewish_Syrian	Daur	Kashmiri	-0.008112	0.000573	-14.155	89293
Jewish_Syrian	Druze	Kashmiri	0.019454	0.000530	36.710	89305
Jewish_Syrian	Hazara	Kashmiri	0.000630	0.000480	1.312	89437
Jewish_Syrian	Hezhen	Kashmiri	-0.009136	0.000578	-15.819	89146
Jewish_Syrian	Kalash	Kashmiri	0.003038	0.000530	5.733	88931
Jewish_Syrian	Lahu	Kashmiri	-0.008303	0.000631	-13.150	88915
Jewish_Syrian	Miaozu	Kashmiri	-0.008596	0.000568	-15.126	89270
Jewish_Syrian	Mongolia	Kashmiri	-0.007033	0.000510	-13.800	89283
Jewish_Syrian	Naxi	Kashmiri	-0.009418	0.000578	-16.297	89299
Jewish_Syrian	Orcadian	Kashmiri	0.016686	0.000542	30.769	89143
Jewish_Syrian	Oroqen	Kashmiri	-0.008119	0.000572	-14.193	89147
Jewish_Syrian	Palestinian	Kashmiri	0.019236	0.000514	37.400	89419
Jewish_Syrian	Pathan	Kashmiri	0.003485	0.000450	7.743	89230
Jewish_Syrian	Russian	Kashmiri	0.012718	0.000502	25.320	89338
Jewish_Syrian	Sardinian	Kashmiri	0.023027	0.000581	39.601	89372
Jewish_Syrian	She	Kashmiri	-0.008165	0.000616	-13.256	88970
Jewish_Syrian	Sindhi	Kashmiri	0.002481	0.000451	5.501	89343
Jewish_Syrian	Tu	Kashmiri	-0.007262	0.000544	-13.356	89306
Jewish_Syrian	Tujia	Kashmiri	-0.009253	0.000570	-16.222	89292
Jewish_Syrian	Uygur	Kashmiri	0.000567	0.000467	1.213	89377
Jewish_Syrian	Xibo	Kashmiri	-0.007352	0.000546	-13.462	89318
Jewish_Syrian	Yizu	Kashmiri	-0.008575	0.000557	-15.402	89260
Jewish_Syrian	Adi_Dravider	Kashmiri	-0.007795	0.000424	-18.388	92452
Jewish_Syrian	Bhil	Kashmiri	-0.005892	0.000317	-18.604	93378
Jewish_Syrian	Bhumij	Kashmiri	-0.009540	0.000461	-20.686	92554
Jewish_Syrian	Birhor	Kashmiri	-0.010098	0.000530	-19.068	92291
Jewish_Syrian	Brahmin	Kashmiri	-0.000766	0.000374	-2.048	93007
Jewish_Syrian	Changpa	Kashmiri	-0.007654	0.000536	-14.285	92582
Jewish_Syrian	Gond	Kashmiri	-0.008737	0.000374	-23.338	93273
Jewish_Syrian	Ho	Kashmiri	-0.010172	0.000460	-22.125	92580
Jewish_Syrian	Irula	Kashmiri	-0.007702	0.000435	-17.720	92462
Jewish_Syrian	Jains	Kashmiri	-0.003200	0.000425	-7.537	92558
Jewish_Syrian	Jewish_Indian	Kashmiri	0.000176	0.000428	0.411	92540
Jewish_Syrian	Kallar	Kashmiri	-0.005436	0.000434	-12.534	92526
Jewish_Syrian	Kattunayakan	Kashmiri	-0.007877	0.000462	-17.053	92456
Jewish_Syrian	Korku	Kashmiri	-0.010151	0.000505	-20.091	92187
Jewish_Syrian	Kshatriya	Kashmiri	-0.001427	0.000314	-4.544	93333
Jewish_Syrian	Kuruchiyan	Kashmiri	-0.005499	0.000428	-12.847	92500
Jewish_Syrian	Gounder	Kashmiri	-0.004284	0.000419	-10.232	92537
Jewish_Syrian	Madiga	Kashmiri	-0.007377	0.000348	-21.227	93219
Jewish_Syrian	Malai_Kuravar	Kashmiri	-0.005664	0.000481	-11.771	92373
Jewish_Syrian	Mala	Kashmiri	-0.007546	0.000335	-22.549	93202
Jewish_Syrian	Mali	Kashmiri	-0.003854	0.000450	-8.564	92500
Jewish_Syrian	Minicoy	Kashmiri	-0.005126	0.000433	-11.846	92588
Jewish_Syrian	Munda	Kashmiri	-0.009796	0.000454	-21.570	92583
Jewish_Syrian	Narikuravar	Kashmiri	-0.005594	0.000553	-10.108	91978
Jewish_Syrian	Palliyar	Kashmiri	-0.008372	0.000468	-17.882	92516
Jewish_Syrian	Kashmiri_Pandit	Kashmiri	0.000158	0.000313	0.504	93345
Jewish_Syrian	Paniyas	Kashmiri	-0.009449	0.000626	-15.093	91791
Jewish_Syrian	Sherpa	Kashmiri	-0.006091	0.000586	-10.395	91935
Jewish_Syrian	Subba	Kashmiri	-0.009000	0.000566	-15.900	92427
Jewish_Syrian	Tibet-refugees	Kashmiri	-0.007956	0.000540	-14.735	92517
Jewish_Syrian	Vedda	Kashmiri	-0.005996	0.000613	-9.776	91836
Jewish_Syrian	Vysya	Kashmiri	-0.006614	0.000359	-18.407	93141
Jewish_Syrian	Tharu	Kashmiri	-0.005106	0.000362	-14.114	93079
Jewish_Syrian	Meghawal	Kashmiri	-0.001912	0.000417	-4.587	92558
Jewish_Syrian	Chenchu	Kashmiri	-0.007671	0.000814	-9.426	91271
Jewish_Syrian	Kurumba	Kashmiri	-0.007071	0.000372	-19.014	92941
Jewish_Syrian	Halakki	Kashmiri	-0.005314	0.000374	-14.215	92721
Jewish_Syrian	Santhal	Kashmiri	-0.009914	0.000418	-23.711	92838
Jewish_Syrian	Kharia	Kashmiri	-0.009828	0.000441	-22.264	92725
Jewish_Syrian	Vaish	Kashmiri	-0.001678	0.000415	-4.048	92417
Jewish_Syrian	Srivastava	Kashmiri	-0.003945	0.000551	-7.154	91818
Jewish_Syrian	Naidu	Kashmiri	-0.005182	0.000446	-11.630	92355
Jewish_Syrian	Velama	Kashmiri	-0.003555	0.000465	-7.647	92387
Jewish_Syrian	Sahariya	Kashmiri	-0.007838	0.000468	-16.754	92409
Jewish_Syrian	Lodi	Kashmiri	-0.005584	0.000402	-13.884	92435
Jewish_Syrian	Satnami	Kashmiri	-0.007597	0.000454	-16.748	92404
Jewish_Syrian	Kamsali	Kashmiri	-0.006531	0.000471	-13.862	92322
Jewish_Syrian	Nyshi	Kashmiri	-0.008490	0.000678	-12.521	91956
Jewish_Syrian	Aonaga	Kashmiri	-0.008955	0.000623	-14.365	92182
Jewish_S-Greek	Jewish_Djerbian	Kashmiri	0.021018	0.000566	37.103	92324
Jewish_S-Greek	Jewish_Morocco	Kashmiri	0.021278	0.000436	48.831	93607
Jewish_S-Greek	Jewish_Libya	Kashmiri	0.021536	0.000452	47.652	93393
Jewish_S-Greek	Jewish_Tunisia	Kashmiri	0.021705	0.000438	49.544	93559
Jewish_S-Greek	Jewish_Algeria	Kashmiri	0.021008	0.000439	47.875	93586
Jewish_S-Greek	Jewish_Indian_Cochin	Kashmiri	0.001129	0.000333	3.388	93316
Jewish_S-Greek	Jewish_Yemen	Kashmiri	0.021328	0.000448	47.570	93567
Jewish_S-Greek	Jewish_Georgian	Kashmiri	0.017874	0.000439	40.730	93370
Jewish_S-Greek	Jewish_Indian_random	Kashmiri	0.003828	0.000327	11.692	93450
Jewish_S-Greek	Qinghai_Mongolian	Kashmiri	-0.004816	0.000412	-11.676	93520
Jewish_S-Greek	Tibetan_Qinghai	Kashmiri	-0.007474	0.000455	-16.433	93529
Jewish_S-Greek	Kashmiri_Tibetan	Kashmiri	-0.006043	0.000430	-14.045	92923
Jewish_S-Greek	Denmark	Kashmiri	0.018030	0.000407	44.324	93652
Jewish_S-Greek	Netherlands	Kashmiri	0.018294	0.000402	45.507	93653
Jewish_S-Greek	Serbia	Kashmiri	0.019294	0.000420	45.983	93653
Jewish_S-Greek	Hungary	Kashmiri	0.018258	0.000424	43.079	93537
Jewish_S-Greek	Ireland	Kashmiri	0.018274	0.000414	44.188	93641
Jewish_S-Greek	Portugal	Kashmiri	0.020228	0.000448	45.188	93517
Jewish_S-Greek	Romania	Kashmiri	0.018528	0.000454	40.827	93404
Jewish_S-Greek	Spain	Kashmiri	0.020554	0.000417	49.243	93653
Jewish_S-Greek	Switzerland	Kashmiri	0.019492	0.000409	47.621	93653
Jewish_S-Greek	UK	Kashmiri	0.018108	0.000402	45.006	93653
Jewish_S-Greek	Germany	Kashmiri	0.018325	0.000403	45.521	93653
Jewish_S-Greek	Austria	Kashmiri	0.019190	0.000416	46.146	93651
Jewish_S-Greek	Finland	Kashmiri	0.014859	0.000398	37.303	93640
Jewish_S-Greek	France	Kashmiri	0.019723	0.000423	46.629	93652
Jewish_S-Greek	Northern_Greece	Kashmiri	0.019965	0.000429	46.590	93646
Jewish_S-Greek	Norway	Kashmiri	0.017722	0.000414	42.832	93650
Jewish_S-Greek	Poland	Kashmiri	0.017246	0.000415	41.572	93645
Jewish_S-Greek	Sweden	Kashmiri	0.017112	0.000416	41.103	93651
Jewish_S-Greek	Czech_Republic	Kashmiri	0.018149	0.000408	44.515	93649
Jewish_S-Greek	Adygei	Kashmiri	0.014137	0.000486	29.093	89371
Jewish_S-Greek	Balochi	Kashmiri	0.006341	0.000420	15.109	89316
Jewish_S-Greek	Basque	Kashmiri	0.021558	0.000538	40.036	89399
Jewish_S-Greek	Bedouin	Kashmiri	0.021106	0.000536	39.356	89391
Jewish_S-Greek	Brahui	Kashmiri	0.006665	0.000436	15.290	89365
Jewish_S-Greek	Burusho	Kashmiri	0.000839	0.000403	2.085	89325
Jewish_S-Greek	Cambodian	Kashmiri	-0.007157	0.000509	-14.065	89413
Jewish_S-Greek	Dai	Kashmiri	-0.007976	0.000575	-13.880	89151
Jewish_S-Greek	Daur	Kashmiri	-0.007178	0.000532	-13.490	89355
Jewish_S-Greek	Druze	Kashmiri	0.020021	0.000521	38.411	89347
Jewish_S-Greek	Hazara	Kashmiri	0.001318	0.000444	2.971	89492
Jewish_S-Greek	Hezhen	Kashmiri	-0.008163	0.000538	-15.180	89216
Jewish_S-Greek	Kalash	Kashmiri	0.003265	0.000494	6.607	88970
Jewish_S-Greek	Lahu	Kashmiri	-0.008238	0.000602	-13.693	88957
Jewish_S-Greek	Miaozu	Kashmiri	-0.007973	0.000545	-14.622	89336
Jewish_S-Greek	Mongolia	Kashmiri	-0.006554	0.000498	-13.153	89351
Jewish_S-Greek	Naxi	Kashmiri	-0.008752	0.000559	-15.658	89356
Jewish_S-Greek	Orcadian	Kashmiri	0.018319	0.000538	34.070	89185
Jewish_S-Greek	Oroqen	Kashmiri	-0.007489	0.000572	-13.090	89212
Jewish_S-Greek	Palestinian	Kashmiri	0.019420	0.000500	38.875	89457
Jewish_S-Greek	Pathan	Kashmiri	0.004040	0.000421	9.607	89262
Jewish_S-Greek	Russian	Kashmiri	0.014051	0.000478	29.423	89389
Jewish_S-Greek	Sardinian	Kashmiri	0.024727	0.000567	43.582	89414
Jewish_S-Greek	She	Kashmiri	-0.007637	0.000566	-13.498	89025
Jewish_S-Greek	Sindhi	Kashmiri	0.002635	0.000428	6.151	89392
Jewish_S-Greek	Tu	Kashmiri	-0.007191	0.000509	-14.125	89359
Jewish_S-Greek	Tujia	Kashmiri	-0.008419	0.000551	-15.278	89366
Jewish_S-Greek	Uygur	Kashmiri	0.001410	0.000438	3.219	89436
Jewish_S-Greek	Xibo	Kashmiri	-0.006681	0.000519	-12.862	89388
Jewish_S-Greek	Yizu	Kashmiri	-0.007877	0.000534	-14.750	89332
Jewish_S-Greek	Adi_Dravider	Kashmiri	-0.007932	0.000391	-20.285	92503
Jewish_S-Greek	Bhil	Kashmiri	-0.005750	0.000304	-18.913	93468
Jewish_S-Greek	Bhumij	Kashmiri	-0.009311	0.000439	-21.190	92604
Jewish_S-Greek	Birhor	Kashmiri	-0.009757	0.000485	-20.129	92329
Jewish_S-Greek	Brahmin	Kashmiri	-0.000392	0.000355	-1.104	93069
Jewish_S-Greek	Changpa	Kashmiri	-0.007171	0.000513	-13.967	92652
Jewish_S-Greek	Gond	Kashmiri	-0.008531	0.000343	-24.904	93363
Jewish_S-Greek	Ho	Kashmiri	-0.009824	0.000440	-22.332	92646
Jewish_S-Greek	Irula	Kashmiri	-0.007597	0.000415	-18.309	92512
Jewish_S-Greek	Jains	Kashmiri	-0.003291	0.000412	-7.985	92594
Jewish_S-Greek	Jewish_Indian	Kashmiri	-0.000239	0.000400	-0.598	92593
Jewish_S-Greek	Kallar	Kashmiri	-0.005707	0.000419	-13.636	92575
Jewish_S-Greek	Kattunayakan	Kashmiri	-0.007975	0.000441	-18.091	92513
Jewish_S-Greek	Korku	Kashmiri	-0.009829	0.000468	-21.005	92228
Jewish_S-Greek	Kshatriya	Kashmiri	-0.001118	0.000295	-3.793	93413
Jewish_S-Greek	Kuruchiyan	Kashmiri	-0.005455	0.000392	-13.932	92551
Jewish_S-Greek	Gounder	Kashmiri	-0.004544	0.000389	-11.692	92576
Jewish_S-Greek	Madiga	Kashmiri	-0.007342	0.000323	-22.710	93304
Jewish_S-Greek	Malai_Kuravar	Kashmiri	-0.005617	0.000441	-12.741	92412
Jewish_S-Greek	Mala	Kashmiri	-0.007421	0.000324	-22.915	93277
Jewish_S-Greek	Mali	Kashmiri	-0.003671	0.000431	-8.514	92550
Jewish_S-Greek	Minicoy	Kashmiri	-0.004912	0.000396	-12.415	92641
Jewish_S-Greek	Munda	Kashmiri	-0.009822	0.000421	-23.315	92643
Jewish_S-Greek	Narikuravar	Kashmiri	-0.005011	0.000528	-9.498	92013
Jewish_S-Greek	Palliyar	Kashmiri	-0.008410	0.000445	-18.911	92572
Jewish_S-Greek	Kashmiri_Pandit	Kashmiri	0.000233	0.000302	0.770	93424
Jewish_S-Greek	Paniyas	Kashmiri	-0.009139	0.000591	-15.458	91816
Jewish_S-Greek	Sherpa	Kashmiri	-0.005723	0.000565	-10.126	91970
Jewish_S-Greek	Subba	Kashmiri	-0.008666	0.000539	-16.068	92491
Jewish_S-Greek	Tibet-refugees	Kashmiri	-0.007091	0.000520	-13.640	92579
Jewish_S-Greek	Vedda	Kashmiri	-0.006023	0.000567	-10.626	91867
Jewish_S-Greek	Vysya	Kashmiri	-0.006477	0.000339	-19.112	93219
Jewish_S-Greek	Tharu	Kashmiri	-0.005073	0.000329	-15.418	93159
Jewish_S-Greek	Meghawal	Kashmiri	-0.001964	0.000403	-4.873	92597
Jewish_S-Greek	Chenchu	Kashmiri	-0.007400	0.000776	-9.537	91299
Jewish_S-Greek	Kurumba	Kashmiri	-0.007053	0.000348	-20.264	93016
Jewish_S-Greek	Halakki	Kashmiri	-0.005321	0.000346	-15.391	92790
Jewish_S-Greek	Santhal	Kashmiri	-0.009654	0.000401	-24.069	92910
Jewish_S-Greek	Kharia	Kashmiri	-0.009600	0.000412	-23.287	92797
Jewish_S-Greek	Vaish	Kashmiri	-0.001388	0.000401	-3.462	92466
Jewish_S-Greek	Srivastava	Kashmiri	-0.003992	0.000531	-7.519	91845
Jewish_S-Greek	Naidu	Kashmiri	-0.004904	0.000410	-11.953	92406
[truncated: 6,002 more rows]
